# Supplementary material for: The genus Pterostichus in China III: a brief review of subgenus Chinapterus Berlov (Coleoptera, Carabidae) with descriptions of two new species
Source: Zookeys. 2020 Jul 27;953:61–83. doi: 10.3897/zookeys.953.52282 (PMC7398959; doi:10.3897/zookeys.953.52282)
Supplement: XML Treatment for Subgenus Chinapterus [file zookeys.953.52282-treatment1.xml]

<!DOCTYPE tp:taxon-treatment
  PUBLIC "-//TaxonX//DTD Taxonomic Treatment Publishing DTD v0 20100105//EN" "tax-treatment-NSO.dtd">
<tp:taxon-treatment xmlns:tp="http://www.plazi.org/taxpub"><tp:treatment-meta><kwd-group><label>Taxon classification</label><kwd><named-content xmlns:xlink="http://www.w3.org/1999/xlink" content-type="kingdom">Animalia</named-content></kwd><kwd><named-content xmlns:xlink="http://www.w3.org/1999/xlink" content-type="order">Coleoptera</named-content></kwd><kwd><named-content xmlns:xlink="http://www.w3.org/1999/xlink" content-type="family">Carabidae</named-content></kwd></kwd-group><mixed-citation publication-type="journal"><person-group><name><surname>Dorjderem</surname><given-names>Sodnomtsog</given-names></name><name><surname>Shi</surname><given-names>Hongliang</given-names></name><name><surname>Liang</surname><given-names>Hongbin</given-names></name></person-group><article-title>The genus <italic><tp:taxon-name><tp:taxon-name-part taxon-name-part-type="genus" reg="Pterostichus">Pterostichus</tp:taxon-name-part></tp:taxon-name></italic> in China III: a brief review of subgenus <italic><tp:taxon-name><tp:taxon-name-part taxon-name-part-type="subgenus" reg="Chinapterus">Chinapterus</tp:taxon-name-part></tp:taxon-name></italic> Berlov (<tp:taxon-name><tp:taxon-name-part taxon-name-part-type="order">Coleoptera</tp:taxon-name-part></tp:taxon-name>, <tp:taxon-name><tp:taxon-name-part taxon-name-part-type="family">Carabidae</tp:taxon-name-part></tp:taxon-name>) with descriptions of two new species</article-title><source>Zookeys</source><day>27</day><month>7</month><year>2020</year><volume>953</volume><fpage>61</fpage><lpage>83</lpage><pub-id pub-id-type="doi">10.3897/zookeys.953.52282</pub-id></mixed-citation></tp:treatment-meta><tp:nomenclature><tp:taxon-name><object-id xmlns:xlink="http://www.w3.org/1999/xlink" content-type="arpha" xlink:type="simple">9041DD77-0721-5C9C-96D4-C03F7903FA2E</object-id>Subgenus <tp:taxon-name-part taxon-name-part-type="subgenus" reg="Chinapterus">Chinapterus</tp:taxon-name-part>
            </tp:taxon-name><tp:taxon-authority>Berlov, 1998</tp:taxon-authority><tp:nomenclature-citation-list><tp:nomenclature-citation><tp:taxon-name>
                  <tp:taxon-name-part taxon-name-part-type="genus" reg="Chinapterus">Chinapterus</tp:taxon-name-part>
                </tp:taxon-name><comment>Berlov, 1998: 14. Type species: <tp:taxon-name><tp:taxon-name-part taxon-name-part-type="genus" reg="Pterostichus">Pterostichus</tp:taxon-name-part> <tp:taxon-name-part taxon-name-part-type="species" reg="balthasari">balthasari</tp:taxon-name-part></tp:taxon-name> Jedlička, 1937 [= <tp:taxon-name><tp:taxon-name-part taxon-name-part-type="genus" reg="Pterostichus">Pterostichus</tp:taxon-name-part> <tp:taxon-name-part taxon-name-part-type="species" reg="singularis">singularis</tp:taxon-name-part></tp:taxon-name> Tschitschérine, 1889], by original designation.</comment></tp:nomenclature-citation></tp:nomenclature-citation-list></tp:nomenclature><tp:treatment-sec sec-type="diagnosis" id="SECID0EWCAE"><title>Diagnosis.</title><p>Body slightly convex. Elytral striae regular, third interval with two or three setigerous pores. Metepisternum slightly wider than length. Mesofemur with four or more setae on ventral surface. Elytral plica absent or indistinct. Right paramere of male genitalia falciform, with somewhat elongated apex. Spermatheca with seminal canal and receptaculum not differentiated.</p></tp:treatment-sec><tp:treatment-sec sec-type="description" id="SECID0E2CAE"><title>Subgeneric characters.</title><p>Medium size, body length 9.0–15.0 mm. Black, elytra slightly shiny, without metallic luster. Submentum with two long setae on each side. Pronotum cordate or quadrate; basal foveae deep, inner and outer grooves indistinctly separated or outer groove absent; one baso-lateral seta inserted on basal angle. Elytra striae straight and continuous, neither interrupted nor sinuate; interval microsculpture isodiametric, similar in male and female, third interval usually with two or three setigerous pores, fifth interval without pore; ninth interval with umbilical series slightly sparser in the middle than basal and apical areas; elytral plica indistinct; scutellar stria present; basal pore present or not. Metepisternum slightly wider than length. Terminal ventrite of males slightly depressed or without modification. Mesofemur with four or more setae on ventral surface, with a spine near apex; metacoxae with two setae; metatrochanters without seta. Fifth tarsomere with or without setae on ventral side. Apical orifice of aedeagus obviously twisted to left side; apical lamella narrow, short; right paramere falciform, apex more or less elongate and bent; endophallus bent to ventral-left or venter, gonopore opened to the base, with a large cap-like sclerotized gonopore piece (Figs <xref ref-type="fig" rid="F2">7–9</xref>). Gonocoxite II of ovipositor stout or slightly slender and bent, apex rounded, inner and outer margin each with one ensiform spine, apex with two very short nematiform setae in groove (Figs <xref ref-type="fig" rid="F8">60–65</xref>). Spermatheca tube-like, surface glabrous, receptaculum not differentiated from seminal canal, base of seminal canal sclerotized; spermathecal gland very fine, atrium and gland duct not differentiated, connected to the middle of spermatheca (Figs <xref ref-type="fig" rid="F8">58</xref>, <xref ref-type="fig" rid="F8">59</xref>).</p></tp:treatment-sec><tp:treatment-sec sec-type="distribution" id="SECID0ERDAE"><title>Distribution.</title><p>This subgenus is endemic to China. A total of four species are distributed in Qinghai, Sichuan, Gansu, and Ningxia.</p></tp:treatment-sec><tp:treatment-sec sec-type="comparisons" id="SECID0EWDAE"><title>Comparison.</title><p>In its original description (Berlov, 1998), the subgenus <tp:taxon-name><tp:taxon-name-part taxon-name-part-type="subgenus" reg="Chinapterus">Chinapterus</tp:taxon-name-part></tp:taxon-name> was erected based on type species <italic><tp:taxon-name><tp:taxon-name-part taxon-name-part-type="genus" reg="Pterostichus">Pterostichus</tp:taxon-name-part> <tp:taxon-name-part taxon-name-part-type="species" reg="balthasari">balthasari</tp:taxon-name-part></tp:taxon-name></italic> Jedlička, which was formerly a member of the subgenus <tp:taxon-name><tp:taxon-name-part taxon-name-part-type="subgenus" reg="Euryperis">Euryperis</tp:taxon-name-part></tp:taxon-name> Motschulsky (Jedlička, 1962) and was subsequently synonymized with <italic><tp:taxon-name><tp:taxon-name-part taxon-name-part-type="genus" reg="Petrophilus">Petrophilus</tp:taxon-name-part></tp:taxon-name></italic> Chaudoir (<xref ref-type="bibr" rid="B5">Kryzhanovskij et al., 1995</xref>). <italic><tp:taxon-name><tp:taxon-name-part taxon-name-part-type="genus" reg="Chinapterus">Chinapterus</tp:taxon-name-part></tp:taxon-name></italic> is similar to <italic><tp:taxon-name><tp:taxon-name-part taxon-name-part-type="genus" reg="Euryperis">Euryperis</tp:taxon-name-part></tp:taxon-name></italic> in having metepisternum slightly wider than length, metatrochanters without seta, and pronotum posterior angles widely rounded (only for <italic><tp:taxon-name><tp:taxon-name-part taxon-name-part-type="genus" reg="Pterostichus">P.</tp:taxon-name-part> <tp:taxon-name-part taxon-name-part-type="species" reg="singularis">singularis</tp:taxon-name-part></tp:taxon-name></italic>). But, <italic><tp:taxon-name><tp:taxon-name-part taxon-name-part-type="genus" reg="Chinapterus">Chinapterus</tp:taxon-name-part></tp:taxon-name></italic> is quite different from <italic><tp:taxon-name><tp:taxon-name-part taxon-name-part-type="genus" reg="Euryperis">Euryperis</tp:taxon-name-part></tp:taxon-name></italic> in the following aspects: (1) mesofemur with four or more setae on the ventral side (with two setae in <italic><tp:taxon-name><tp:taxon-name-part taxon-name-part-type="genus" reg="Euryperis">Euryperis</tp:taxon-name-part></tp:taxon-name></italic>); (2) elytral plica absent or indistinct (distinct in <italic><tp:taxon-name><tp:taxon-name-part taxon-name-part-type="genus" reg="Euryperis">Euryperis</tp:taxon-name-part></tp:taxon-name></italic>); (3) spermatheca with seminal canal and receptaculum not differentiated (well differentiated in <italic><tp:taxon-name><tp:taxon-name-part taxon-name-part-type="genus" reg="Euryperis">Euryperis</tp:taxon-name-part></tp:taxon-name></italic>).</p><p>Among the Chinese subgenera of <italic><tp:taxon-name><tp:taxon-name-part taxon-name-part-type="genus" reg="Pterostichus">Pterostichus</tp:taxon-name-part></tp:taxon-name></italic>, <italic><tp:taxon-name><tp:taxon-name-part taxon-name-part-type="genus" reg="Chinapterus">Chinapterus</tp:taxon-name-part></tp:taxon-name></italic> is most similar to the subgenera <italic><tp:taxon-name><tp:taxon-name-part taxon-name-part-type="genus" reg="Sinoreophilus">Sinoreophilus</tp:taxon-name-part></tp:taxon-name></italic> and <italic><tp:taxon-name><tp:taxon-name-part taxon-name-part-type="genus" reg="Metallophilus">Metallophilus</tp:taxon-name-part></tp:taxon-name></italic> in external appearance, and having the mesofemur with four or more setae near the hind margin, the metepisternum width subequal to its length, but differs in: (1) right paramere falciform, with the apex more or less elongate and bent; (2) elytral microsculpture isodiametric, similar in both sexes (in the other two subgenera, right paramere rounded triangular, apex not elongate, nor slightly bent; elytral microsculpture granular in females, isodiametric in males). Comparisons with other similar subgenera present in the key to subgenera.</p></tp:treatment-sec><tp:treatment-sec sec-type="Notes on systematics" id="SECID0E5HAE"><title>Notes on systematics.</title><p>Among all subgenera of <italic><tp:taxon-name><tp:taxon-name-part taxon-name-part-type="genus" reg="Pterostichus">Pterostichus</tp:taxon-name-part></tp:taxon-name></italic> from China, <italic><tp:taxon-name><tp:taxon-name-part taxon-name-part-type="genus" reg="Chinapterus">Chinapterus</tp:taxon-name-part></tp:taxon-name></italic> is doubtless closely related to other five subgenera (<italic><tp:taxon-name><tp:taxon-name-part taxon-name-part-type="genus" reg="Platysma">Platysma</tp:taxon-name-part></tp:taxon-name></italic>, <italic><tp:taxon-name><tp:taxon-name-part taxon-name-part-type="genus" reg="Adelosia">Adelosia</tp:taxon-name-part></tp:taxon-name></italic>, <italic><tp:taxon-name><tp:taxon-name-part taxon-name-part-type="genus" reg="Metallophilus">Metallophilus</tp:taxon-name-part></tp:taxon-name></italic>, <italic><tp:taxon-name><tp:taxon-name-part taxon-name-part-type="genus" reg="Sinoreophilus">Sinoreophilus</tp:taxon-name-part></tp:taxon-name></italic>, <italic><tp:taxon-name><tp:taxon-name-part taxon-name-part-type="genus" reg="Plectes">Plectes</tp:taxon-name-part></tp:taxon-name></italic>) and shares the following important characters: (1) mesofemur with four or more setae along posterior margin; (2) elytral plica absent or indistinct; (3) metatrochanters without seta; (4) spermatheca tube-like, seminal canal and receptaculum not differentiated. These six subgenera form a monophyletic group (the <italic><tp:taxon-name><tp:taxon-name-part taxon-name-part-type="genus" reg="Platysma">Platysma</tp:taxon-name-part></tp:taxon-name></italic> group as defined here) supported by synapomorphic characters 1, 2, and 3 (character polarities discussed in this section follow Bousquet, 1999: 32–36). Except for the Chinese fauna, <italic><tp:taxon-name><tp:taxon-name-part taxon-name-part-type="genus" reg="Myosodus">Myosodus</tp:taxon-name-part></tp:taxon-name></italic>, a subgenus centered in the Caucasus, also belongs to this group.</p><p>Among the above four characters, characters 1 is exclusive for the <italic><tp:taxon-name><tp:taxon-name-part taxon-name-part-type="genus" reg="Platysma">Platysma</tp:taxon-name-part></tp:taxon-name></italic> group in <italic><tp:taxon-name><tp:taxon-name-part taxon-name-part-type="genus" reg="Pterostichus">Pterostichus</tp:taxon-name-part></tp:taxon-name></italic> and character 4 is plesiomorphic. The undifferentiated spermatheca is unusual in <italic><tp:taxon-name><tp:taxon-name-part taxon-name-part-type="genus" reg="Pterostichus">Pterostichus</tp:taxon-name-part></tp:taxon-name></italic> and may suggest a relatively basal position of the <italic><tp:taxon-name><tp:taxon-name-part taxon-name-part-type="genus" reg="Platysma">Platysma</tp:taxon-name-part></tp:taxon-name></italic> group in the genus. So far as we know, all species of the <italic><tp:taxon-name><tp:taxon-name-part taxon-name-part-type="genus" reg="Platysma">Platysma</tp:taxon-name-part></tp:taxon-name></italic> group have a distinctive form of the female reproductive tract: spermatheca tube-like, seminal canal and receptaculum not differentiated, spermathecal canal inserted between the midpoint to the apical third of the spermatheca. In contrast, for most subgenera of <italic><tp:taxon-name><tp:taxon-name-part taxon-name-part-type="genus" reg="Pterostichus">Pterostichus</tp:taxon-name-part></tp:taxon-name></italic>, the spermatheca is usually very long with the seminal canal and receptaculum differentiated. If not so distinctly differentiated, the seminal canal is at least a little slenderer than the receptaculum, as in the subgenus <tp:taxon-name><tp:taxon-name-part taxon-name-part-type="subgenus" reg="Orientostichus">Orientostichus</tp:taxon-name-part></tp:taxon-name>. Except the <tp:taxon-name><tp:taxon-name-part taxon-name-part-type="genus" reg="Platysma">Platysma</tp:taxon-name-part></tp:taxon-name> group, only the subgenus <tp:taxon-name><tp:taxon-name-part taxon-name-part-type="genus" reg="Platysma"/><tp:taxon-name-part taxon-name-part-type="subgenus" reg="Argutor">Argutor</tp:taxon-name-part></tp:taxon-name> and its relatives (five subgenera from China) have the undifferentiated spermatheca, but their spermathecae are always very short with the spermathecal canal inserted near the basal fourth of spermatheca.</p><p>The relationships among subgenera of the <italic><tp:taxon-name><tp:taxon-name-part taxon-name-part-type="genus" reg="Platysma">Platysma</tp:taxon-name-part></tp:taxon-name></italic> group are quite unclear, and even the monophyly of several subgenera is questioned. The subgenera <italic><tp:taxon-name><tp:taxon-name-part taxon-name-part-type="genus" reg="Platysma">Platysma</tp:taxon-name-part></tp:taxon-name></italic> and <italic><tp:taxon-name><tp:taxon-name-part taxon-name-part-type="genus" reg="Sinoreophilus">Sinoreophilus</tp:taxon-name-part></tp:taxon-name></italic> can be differentiated by plesiomorphic characters only, while other subgenera are merely defined by one or two apomorphic characters. Except for <italic><tp:taxon-name><tp:taxon-name-part taxon-name-part-type="genus" reg="Adelosia">Adelosia</tp:taxon-name-part></tp:taxon-name></italic> (monotypic) and <italic><tp:taxon-name><tp:taxon-name-part taxon-name-part-type="genus" reg="Plectes">Plectes</tp:taxon-name-part></tp:taxon-name></italic> (includes two very closely related species), the monophyly of the other four subgenera are difficult to demonstrate.</p><p>We here redefine the subgenus <tp:taxon-name><tp:taxon-name-part taxon-name-part-type="subgenus" reg="Chinapterus">Chinapterus</tp:taxon-name-part></tp:taxon-name> and assign <italic><tp:taxon-name><tp:taxon-name-part taxon-name-part-type="genus" reg="Pterostichus">P.</tp:taxon-name-part> <tp:taxon-name-part taxon-name-part-type="species" reg="przewalskyi">przewalskyi</tp:taxon-name-part></tp:taxon-name></italic> together with two new species very closely related to it into the subgenus for the following similarities: metepisternum length subequal to its basal width and right paramere falciform, apex rather elongated and bent. These two apomorphic characters may support the subgenus <tp:taxon-name><tp:taxon-name-part taxon-name-part-type="subgenus" reg="Chinapterus">Chinapterus</tp:taxon-name-part></tp:taxon-name> and can clearly differentiate it from all other related Chinese subgenera. However, the monophyly of <italic><tp:taxon-name><tp:taxon-name-part taxon-name-part-type="genus" reg="Chinapterus">Chinapterus</tp:taxon-name-part></tp:taxon-name></italic> is still questioned, because the elongate right paramere is also present in other subgenera of the <italic><tp:taxon-name><tp:taxon-name-part taxon-name-part-type="genus" reg="Platysma">Platysma</tp:taxon-name-part></tp:taxon-name></italic> group, including part of <italic><tp:taxon-name><tp:taxon-name-part taxon-name-part-type="genus" reg="Platysma">Platysma</tp:taxon-name-part></tp:taxon-name></italic> and all members of <italic><tp:taxon-name><tp:taxon-name-part taxon-name-part-type="genus" reg="Myosodus">Myosodus</tp:taxon-name-part></tp:taxon-name></italic>. Moreover, <italic><tp:taxon-name><tp:taxon-name-part taxon-name-part-type="genus" reg="Pterostichus">P.</tp:taxon-name-part> <tp:taxon-name-part taxon-name-part-type="species" reg="singularis">singularis</tp:taxon-name-part></tp:taxon-name></italic> and <italic><tp:taxon-name><tp:taxon-name-part taxon-name-part-type="genus" reg="Pterostichus">P.</tp:taxon-name-part> <tp:taxon-name-part taxon-name-part-type="species" reg="przewalskyi">przewalskyi</tp:taxon-name-part></tp:taxon-name></italic> do not look similar in their general appearances, and simply from the shape of right paramere, the former species is more similar to some species of <italic><tp:taxon-name><tp:taxon-name-part taxon-name-part-type="genus" reg="Platysma">Platysma</tp:taxon-name-part></tp:taxon-name></italic> while the latter is more like <italic><tp:taxon-name><tp:taxon-name-part taxon-name-part-type="genus" reg="Myosodus">Myosodus</tp:taxon-name-part></tp:taxon-name></italic>. Nevertheless, the present definition of the subgenus <tp:taxon-name><tp:taxon-name-part taxon-name-part-type="subgenus" reg="Chinapterus">Chinapterus</tp:taxon-name-part></tp:taxon-name> is good for convenient taxa recognition at present. Under this, all Chinese <italic><tp:taxon-name><tp:taxon-name-part taxon-name-part-type="genus" reg="Pterostichus">Pterostichus</tp:taxon-name-part></tp:taxon-name></italic> species with multisetose mesofemora can be assigned to each subgenus. We expected an in-depth phylogenetic study will propose a better and more objective assignment of subgenera in the future.</p><p>When the present study on <italic><tp:taxon-name><tp:taxon-name-part taxon-name-part-type="genus" reg="Chinapterus">Chinapterus</tp:taxon-name-part></tp:taxon-name></italic> was conducted, we examined all <italic><tp:taxon-name><tp:taxon-name-part taxon-name-part-type="genus" reg="Pterostichus">Pterostichus</tp:taxon-name-part></tp:taxon-name></italic> species belonging to the <italic><tp:taxon-name><tp:taxon-name-part taxon-name-part-type="genus" reg="Platysma">Platysma</tp:taxon-name-part></tp:taxon-name></italic> group from China. We found that, <italic><tp:taxon-name><tp:taxon-name-part taxon-name-part-type="genus" reg="Pterostichus">P.</tp:taxon-name-part> <tp:taxon-name-part taxon-name-part-type="species" reg="lanista">lanista</tp:taxon-name-part></tp:taxon-name></italic> (Tschitschérine), <italic><tp:taxon-name><tp:taxon-name-part taxon-name-part-type="genus" reg="Pterostichus">P.</tp:taxon-name-part> <tp:taxon-name-part taxon-name-part-type="species" reg="militaris">militaris</tp:taxon-name-part></tp:taxon-name></italic> (Tschitschérine), and <italic><tp:taxon-name><tp:taxon-name-part taxon-name-part-type="genus" reg="Pterostichus">P.</tp:taxon-name-part> <tp:taxon-name-part taxon-name-part-type="species" reg="peilingi">peilingi</tp:taxon-name-part></tp:taxon-name></italic> Jedlička should be moved into the subgenus <tp:taxon-name><tp:taxon-name-part taxon-name-part-type="subgenus" reg="Sinoreophilus">Sinoreophilus</tp:taxon-name-part></tp:taxon-name> for the following characters: mesofemur with four or more setae along posterior margin; elytra striae regular; metepisternum short, length subequal to the width of anterior margin; right paramere short and straight.</p></tp:treatment-sec><tp:treatment-sec><!--Section generated to contain objects referenced in tp:taxon-treatment.--><fig id="F2" position="float" orientation="portrait"><object-id xmlns:xlink="http://www.w3.org/1999/xlink" content-type="doi" xlink:type="simple">10.3897/zookeys.953.52282.figures7-23</object-id><object-id xmlns:xlink="http://www.w3.org/1999/xlink" content-type="arpha" xlink:type="simple">95857D7F-4A2B-5C3E-BEAC-AF1E681B1BC4</object-id><label>Figures 7–23.</label><caption><p>male genitalia of <tp:taxon-name><tp:taxon-name-part taxon-name-part-type="genus" reg="Pterostichus">Pterostichus</tp:taxon-name-part> (<tp:taxon-name-part taxon-name-part-type="subgenus" reg="Chinapterus">Chinapterus</tp:taxon-name-part>) <tp:taxon-name-part taxon-name-part-type="species" reg="singularis">singularis</tp:taxon-name-part></tp:taxon-name> Tschitschérine. <bold>7–9</bold> Endophallus, LT: Pass Xining-Guide (<named-content xmlns:xlink="http://www.w3.org/1999/xlink" content-type="dwc:institutional_code" xlink:type="simple">IZAS</named-content>) <bold>7</bold> right lateral view <bold>8</bold> left lateral view <bold>9</bold> ventral view, abbreviations as stated in text <bold>10–11</bold> median lobe of aedeagus, LT: Wushaoling (<named-content xmlns:xlink="http://www.w3.org/1999/xlink" content-type="dwc:institutional_code" xlink:type="simple">IZAS</named-content>) <bold>10</bold> dorsal view <bold>11</bold> left lateral view <bold>12–23</bold> right paramere, inner face <bold>12</bold> LT: Lajishan (<named-content xmlns:xlink="http://www.w3.org/1999/xlink" content-type="dwc:institutional_code" xlink:type="simple">IZAS</named-content>) <bold>13</bold> LT: Lajishan (<named-content xmlns:xlink="http://www.w3.org/1999/xlink" content-type="dwc:institutional_code" xlink:type="simple">IZAS</named-content>) <bold>14</bold> LT: Pass Xining-Guide (<named-content xmlns:xlink="http://www.w3.org/1999/xlink" content-type="dwc:institutional_code" xlink:type="simple">IZAS</named-content>) <bold>15</bold> LT: Guoshizeshan (<named-content xmlns:xlink="http://www.w3.org/1999/xlink" content-type="dwc:institutional_code" xlink:type="simple">IZAS</named-content>) <bold>16</bold> LT: Lajishan (<named-content xmlns:xlink="http://www.w3.org/1999/xlink" content-type="dwc:institutional_code" xlink:type="simple">IZAS</named-content>) <bold>17</bold> LT: E Qilianshan (<named-content xmlns:xlink="http://www.w3.org/1999/xlink" content-type="dwc:institutional_code" xlink:type="simple">IZAS</named-content>) <bold>18</bold> LT: Dadongshu pass (<named-content xmlns:xlink="http://www.w3.org/1999/xlink" content-type="dwc:institutional_code" xlink:type="simple">IZAS</named-content>) <bold>19</bold> LT: Dadongshu pass (<named-content xmlns:xlink="http://www.w3.org/1999/xlink" content-type="dwc:institutional_code" xlink:type="simple">IZAS</named-content>) <bold>20</bold> LT: Lenglongling (<named-content xmlns:xlink="http://www.w3.org/1999/xlink" content-type="dwc:institutional_code" xlink:type="simple">IZAS</named-content>) <bold>21</bold> LT: Wushaoling (<named-content xmlns:xlink="http://www.w3.org/1999/xlink" content-type="dwc:institutional_code" xlink:type="simple">IZAS</named-content>) <bold>22</bold> Holotype of <italic><tp:taxon-name><tp:taxon-name-part taxon-name-part-type="genus" reg="Pterostichus">P.</tp:taxon-name-part> <tp:taxon-name-part taxon-name-part-type="species" reg="singularis">singularis</tp:taxon-name-part></tp:taxon-name></italic> (<named-content xmlns:xlink="http://www.w3.org/1999/xlink" content-type="dwc:institutional_code" xlink:type="simple">ZIN</named-content>) <bold>23</bold> Lectotype of <italic><tp:taxon-name><tp:taxon-name-part taxon-name-part-type="genus" reg="Pterostichus">P.</tp:taxon-name-part> <tp:taxon-name-part taxon-name-part-type="species" reg="balthasari">balthasari</tp:taxon-name-part></tp:taxon-name></italic> (<named-content xmlns:xlink="http://www.w3.org/1999/xlink" content-type="dwc:institutional_code" xlink:type="simple">NMPC</named-content>). Scale bars: 0.5 mm.</p></caption><graphic xmlns:xlink="http://www.w3.org/1999/xlink" xlink:href="zookeys-953-061-g002.jpg" position="float" orientation="portrait" xlink:type="simple" id="oo_436347.jpg"><uri content-type="original_file" xlink:type="simple">https://binary.pensoft.net/fig/436347</uri></graphic></fig><fig id="F8" position="float" orientation="portrait"><object-id xmlns:xlink="http://www.w3.org/1999/xlink" content-type="doi" xlink:type="simple">10.3897/zookeys.953.52282.figures58-65</object-id><object-id xmlns:xlink="http://www.w3.org/1999/xlink" content-type="arpha" xlink:type="simple">DAA2244F-E7DE-513C-8578-14983A9EDE52</object-id><label>Figures 58–65.</label><caption><p>female genitalia of <tp:taxon-name><tp:taxon-name-part taxon-name-part-type="genus" reg="Pterostichus">Pterostichus</tp:taxon-name-part></tp:taxon-name> (<tp:taxon-name><tp:taxon-name-part taxon-name-part-type="subgenus" reg="Chinapterus">Chinapterus</tp:taxon-name-part></tp:taxon-name>) spp. <bold>58, 59</bold> Female reproductive system <bold>58</bold><italic><tp:taxon-name><tp:taxon-name-part taxon-name-part-type="genus" reg="Pterostichus">P.</tp:taxon-name-part> <tp:taxon-name-part taxon-name-part-type="species" reg="singularis">singularis</tp:taxon-name-part></tp:taxon-name></italic>, LT: Pass Xining-Guide (<named-content xmlns:xlink="http://www.w3.org/1999/xlink" content-type="dwc:institutional_code" xlink:type="simple">IZAS</named-content>) <bold>59</bold><italic><tp:taxon-name><tp:taxon-name-part taxon-name-part-type="genus" reg="Pterostichus">P.</tp:taxon-name-part> <tp:taxon-name-part taxon-name-part-type="species" reg="przewalskyi">przewalskyi</tp:taxon-name-part></tp:taxon-name></italic>, LT: Zhenqin (<named-content xmlns:xlink="http://www.w3.org/1999/xlink" content-type="dwc:institutional_code" xlink:type="simple">IZAS</named-content>). Scale bar: 0.5 mm. <bold>60–65</bold> Female ovipositor <bold>60, 61</bold><italic><tp:taxon-name><tp:taxon-name-part taxon-name-part-type="genus" reg="Pterostichus">P.</tp:taxon-name-part> <tp:taxon-name-part taxon-name-part-type="species" reg="przewalskyi">przewalskyi</tp:taxon-name-part></tp:taxon-name></italic>, LT: Zhenqin (<named-content xmlns:xlink="http://www.w3.org/1999/xlink" content-type="dwc:institutional_code" xlink:type="simple">IZAS</named-content>) <bold>62, 63</bold><italic><tp:taxon-name><tp:taxon-name-part taxon-name-part-type="genus" reg="Pterostichus">P.</tp:taxon-name-part> <tp:taxon-name-part taxon-name-part-type="species" reg="lianhuaensis">lianhuaensis</tp:taxon-name-part></tp:taxon-name></italic> sp. nov., Paratype LT: Lianhuashan (<named-content xmlns:xlink="http://www.w3.org/1999/xlink" content-type="dwc:institutional_code" xlink:type="simple">IZAS</named-content>) <bold>64–65</bold><italic><tp:taxon-name><tp:taxon-name-part taxon-name-part-type="genus" reg="Pterostichus">P.</tp:taxon-name-part> <tp:taxon-name-part taxon-name-part-type="species" reg="singularis">singularis</tp:taxon-name-part></tp:taxon-name></italic>, LT: Pass Xining-Guide (<named-content xmlns:xlink="http://www.w3.org/1999/xlink" content-type="dwc:institutional_code" xlink:type="simple">IZAS</named-content>) <bold>60, 62, 64</bold> Gonocoxite II, inner view, <bold>61, 63, 65</bold> Gonocoxite I, II, ventral view. Scale basr: 0.2 mm.</p></caption><graphic xmlns:xlink="http://www.w3.org/1999/xlink" xlink:href="zookeys-953-061-g010.jpg" position="float" orientation="portrait" xlink:type="simple" id="oo_436355.jpg"><uri content-type="original_file" xlink:type="simple">https://binary.pensoft.net/fig/436355</uri></graphic></fig></tp:treatment-sec><ref-list><ref id="B5"><mixed-citation xmlns:xlink="http://www.w3.org/1999/xlink" xlink:type="simple"><person-group><name name-style="western"><surname>Kryzhanovskij</surname><given-names>OL</given-names></name><name name-style="western"><surname>Belousov</surname><given-names>IA</given-names></name><name name-style="western"><surname>Kabak</surname><given-names>II</given-names></name><name name-style="western"><surname>Kataev</surname><given-names>BM</given-names></name><name name-style="western"><surname>Makarov</surname><given-names>KV</given-names></name><name name-style="western"><surname>Shilenkov</surname><given-names>VG</given-names></name></person-group> (<year>1995</year>) <source>A checklist of the ground beetles of Russia and adjacent lands (<tp:taxon-name><tp:taxon-name-part taxon-name-part-type="class">Insecta</tp:taxon-name-part></tp:taxon-name>, <tp:taxon-name><tp:taxon-name-part taxon-name-part-type="order">Coleoptera</tp:taxon-name-part></tp:taxon-name>, <tp:taxon-name><tp:taxon-name-part taxon-name-part-type="family">Carabidae</tp:taxon-name-part></tp:taxon-name>).</source><publisher-name>PenSoft Publishers</publisher-name>, <publisher-loc>Sofia &amp; Moscow</publisher-loc>, <size units="page">271 pp</size>.</mixed-citation></ref></ref-list></tp:taxon-treatment>
