# Supplementary material for: The genus Pterostichus in China III: a brief review of subgenus Chinapterus Berlov (Coleoptera, Carabidae) with descriptions of two new species
Source: Zookeys. 2020 Jul 27;953:61–83. doi: 10.3897/zookeys.953.52282 (PMC7398959; doi:10.3897/zookeys.953.52282)
Supplement: XML Treatment for Pterostichus (Chinapterus) singularis [file zookeys.953.52282-treatment2.xml]

<!DOCTYPE tp:taxon-treatment
  PUBLIC "-//TaxonX//DTD Taxonomic Treatment Publishing DTD v0 20100105//EN" "tax-treatment-NSO.dtd">
<tp:taxon-treatment xmlns:tp="http://www.plazi.org/taxpub"><tp:treatment-meta><kwd-group><label>Taxon classification</label><kwd><named-content xmlns:xlink="http://www.w3.org/1999/xlink" content-type="kingdom">Animalia</named-content></kwd><kwd><named-content xmlns:xlink="http://www.w3.org/1999/xlink" content-type="order">Coleoptera</named-content></kwd><kwd><named-content xmlns:xlink="http://www.w3.org/1999/xlink" content-type="family">Carabidae</named-content></kwd></kwd-group><mixed-citation publication-type="journal"><person-group><name><surname>Dorjderem</surname><given-names>Sodnomtsog</given-names></name><name><surname>Shi</surname><given-names>Hongliang</given-names></name><name><surname>Liang</surname><given-names>Hongbin</given-names></name></person-group><article-title>The genus <italic><tp:taxon-name><tp:taxon-name-part taxon-name-part-type="genus" reg="Pterostichus">Pterostichus</tp:taxon-name-part></tp:taxon-name></italic> in China III: a brief review of subgenus <italic><tp:taxon-name><tp:taxon-name-part taxon-name-part-type="subgenus" reg="Chinapterus">Chinapterus</tp:taxon-name-part></tp:taxon-name></italic> Berlov (<tp:taxon-name><tp:taxon-name-part taxon-name-part-type="order">Coleoptera</tp:taxon-name-part></tp:taxon-name>, <tp:taxon-name><tp:taxon-name-part taxon-name-part-type="family">Carabidae</tp:taxon-name-part></tp:taxon-name>) with descriptions of two new species</article-title><source>Zookeys</source><day>27</day><month>7</month><year>2020</year><volume>953</volume><fpage>61</fpage><lpage>83</lpage><pub-id pub-id-type="doi">10.3897/zookeys.953.52282</pub-id></mixed-citation></tp:treatment-meta><tp:nomenclature><tp:taxon-name><object-id xmlns:xlink="http://www.w3.org/1999/xlink" content-type="arpha" xlink:type="simple">E974E35E-DEB4-5749-93A3-C5A7B3F80C07</object-id>
              <tp:taxon-name-part taxon-name-part-type="genus" reg="Pterostichus">Pterostichus</tp:taxon-name-part> (<tp:taxon-name-part taxon-name-part-type="subgenus" reg="Chinapterus">Chinapterus</tp:taxon-name-part>) <tp:taxon-name-part taxon-name-part-type="species" reg="singularis">singularis</tp:taxon-name-part></tp:taxon-name><tp:taxon-authority>Tschitschérine, 1889</tp:taxon-authority><xref ref-type="fig" rid="F1">Figs 1–6</xref><xref ref-type="fig" rid="F2">, 7–23</xref><xref ref-type="fig" rid="F8">, 58</xref><xref ref-type="fig" rid="F8">, 64</xref><xref ref-type="fig" rid="F8">, 65</xref><tp:nomenclature-citation-list><tp:nomenclature-citation><tp:taxon-name>
                  <tp:taxon-name-part taxon-name-part-type="genus" reg="Pterostichus">Pterostichus</tp:taxon-name-part> <tp:taxon-name-part taxon-name-part-type="species" reg="singularis">singularis</tp:taxon-name-part></tp:taxon-name><comment>Tschitschérine, 1889: 188 (holotype in <named-content xmlns:xlink="http://www.w3.org/1999/xlink" content-type="dwc:institutional_code" xlink:type="simple">ZIN</named-content>; type locality: Amdo); Tschitschérine, 1898: 179 (<tp:taxon-name><tp:taxon-name-part taxon-name-part-type="genus" reg="Feroperis">Feroperis</tp:taxon-name-part></tp:taxon-name>); Jedlička, 1962: 304 (sg. uncertain).</comment></tp:nomenclature-citation><tp:nomenclature-citation><tp:taxon-name>
                  <tp:taxon-name-part taxon-name-part-type="genus" reg="Pterostichus">Pterostichus</tp:taxon-name-part> <tp:taxon-name-part taxon-name-part-type="species" reg="balthasari">balthasari</tp:taxon-name-part></tp:taxon-name><comment>Jedlička, 1937: 47 (lectotype in <named-content xmlns:xlink="http://www.w3.org/1999/xlink" content-type="dwc:institutional_code" xlink:type="simple">NMPC</named-content>; type locality: Gansu: Liangchow; sg. <tp:taxon-name><tp:taxon-name-part taxon-name-part-type="subgenus" reg="Euryperis">Euryperis</tp:taxon-name-part></tp:taxon-name>); Jedlička, 1962: 256 (sg. <tp:taxon-name><tp:taxon-name-part taxon-name-part-type="subgenus" reg="Euryperis">Euryperis</tp:taxon-name-part></tp:taxon-name>); Berlov, 1998: 14 (sg. <tp:taxon-name><tp:taxon-name-part taxon-name-part-type="subgenus" reg="Chinapterus">Chinapterus</tp:taxon-name-part></tp:taxon-name>). syn. nov.</comment></tp:nomenclature-citation></tp:nomenclature-citation-list></tp:nomenclature><tp:treatment-sec sec-type="type locality" id="SECID0ES2AE"><title>Type locality.</title><p><italic><tp:taxon-name><tp:taxon-name-part taxon-name-part-type="genus" reg="Pterostichus">Pterostichus</tp:taxon-name-part> <tp:taxon-name-part taxon-name-part-type="species" reg="singularis">singularis</tp:taxon-name-part></tp:taxon-name></italic> Tschitschérine, Amdo, pres du fleuve Tay-tong-che (= Qinghai, Datong River). <italic><tp:taxon-name><tp:taxon-name-part taxon-name-part-type="genus" reg="Pterostichus">Pterostichus</tp:taxon-name-part> <tp:taxon-name-part taxon-name-part-type="species" reg="balthasari">balthasari</tp:taxon-name-part></tp:taxon-name></italic> Jedlička, Gansu: Liangchow (= Gansu, Wuwei City).</p></tp:treatment-sec><tp:treatment-sec sec-type="Type examined" id="SECID0EO3AE"><title>Type examined.</title><p><bold><italic>Holotype</italic></bold> of <italic><tp:taxon-name><tp:taxon-name-part taxon-name-part-type="genus" reg="Pterostichus">Pterostichus</tp:taxon-name-part> <tp:taxon-name-part taxon-name-part-type="species" reg="singularis">singularis</tp:taxon-name-part></tp:taxon-name></italic> Tschitschérine, male (<named-content xmlns:xlink="http://www.w3.org/1999/xlink" content-type="dwc:institutional_code" xlink:type="simple">ZIN</named-content>) [Figs <xref ref-type="fig" rid="F1">1</xref>, <xref ref-type="fig" rid="F2">22</xref>], Amdo, 1886, G. Patani / <tp:taxon-name><tp:taxon-name-part taxon-name-part-type="genus" reg="Feroperis">F.</tp:taxon-name-part> <tp:taxon-name-part taxon-name-part-type="species" reg="singularis">singularis</tp:taxon-name-part></tp:taxon-name> Typ. m. Tschitscherin det; <bold><italic>Lectotype</italic></bold> of <italic><tp:taxon-name><tp:taxon-name-part taxon-name-part-type="genus" reg="Pterostichus">Pterostichus</tp:taxon-name-part> <tp:taxon-name-part taxon-name-part-type="species" reg="balthasari">balthasari</tp:taxon-name-part></tp:taxon-name></italic> Jedlička (designated herein), male (<named-content xmlns:xlink="http://www.w3.org/1999/xlink" content-type="dwc:institutional_code" xlink:type="simple">NMPC</named-content>) [Figs <xref ref-type="fig" rid="F1">3</xref>, <xref ref-type="fig" rid="F2">23</xref>], Liangchow, W. Kansu / Type [red label] / Mus. Nat. Pragae, Inv. 24641 [orange label] / baltharsari, type, sp. n., Det. Ing. Jedlička [pink label]. <bold><italic>Paralectotypes</italic></bold> of <italic><tp:taxon-name><tp:taxon-name-part taxon-name-part-type="genus" reg="Pterostichus">Pterostichus</tp:taxon-name-part> <tp:taxon-name-part taxon-name-part-type="species" reg="balthasari">balthasari</tp:taxon-name-part></tp:taxon-name></italic> Jedlička, 2 females (<named-content xmlns:xlink="http://www.w3.org/1999/xlink" content-type="dwc:institutional_code" xlink:type="simple">NMPC</named-content>), Liangchow, W. Kansu / Cotype [red label] / Mus. Nat. Pragae, Inv. 24642/24643 [orange label] / baltharsari, sp. n., det. Ing. Jedlička.</p><fig id="F1" position="float" orientation="portrait"><object-id xmlns:xlink="http://www.w3.org/1999/xlink" content-type="doi" xlink:type="simple">10.3897/zookeys.953.52282.figures1-6</object-id><object-id xmlns:xlink="http://www.w3.org/1999/xlink" content-type="arpha" xlink:type="simple">9774427B-9297-5427-BEFD-47AF2FF36A50</object-id><label>Figures 1–6.</label><caption><p>Habitus of <tp:taxon-name><tp:taxon-name-part taxon-name-part-type="genus" reg="Pterostichus">Pterostichus</tp:taxon-name-part> (<tp:taxon-name-part taxon-name-part-type="subgenus" reg="Chinapterus">Chinapterus</tp:taxon-name-part>) <tp:taxon-name-part taxon-name-part-type="species" reg="singularis">singularis</tp:taxon-name-part></tp:taxon-name> Tschitschérine. <bold>1</bold> Holotype of <italic><tp:taxon-name><tp:taxon-name-part taxon-name-part-type="genus" reg="Pterostichus">P.</tp:taxon-name-part> <tp:taxon-name-part taxon-name-part-type="species" reg="singularis">singularis</tp:taxon-name-part></tp:taxon-name></italic> Tschitschérine, male (<named-content xmlns:xlink="http://www.w3.org/1999/xlink" content-type="dwc:institutional_code" xlink:type="simple">ZIN</named-content>) <bold>2</bold> specimen determined by Tschitschérine, female, LT: alpes de Sinin (<abbrev xmlns:xlink="http://www.w3.org/1999/xlink" content-type="institution" xlink:title="Muséum National d’Histoire Naturelle, Paris, France" id="ABBRID0EUAAG" xlink:type="simple">MNHN</abbrev>) <bold>3</bold> Lectotype of <italic><tp:taxon-name><tp:taxon-name-part taxon-name-part-type="genus" reg="Pterostichus">P.</tp:taxon-name-part> <tp:taxon-name-part taxon-name-part-type="species" reg="balthasari">balthasari</tp:taxon-name-part></tp:taxon-name></italic> Jedlička, male (<named-content xmlns:xlink="http://www.w3.org/1999/xlink" content-type="dwc:institutional_code" xlink:type="simple">NMPC</named-content>) <bold>4</bold> male, LT: Lajishan (<named-content xmlns:xlink="http://www.w3.org/1999/xlink" content-type="dwc:institutional_code" xlink:type="simple">IZAS</named-content>) <bold>5</bold> male, LT: Lenglongling (<named-content xmlns:xlink="http://www.w3.org/1999/xlink" content-type="dwc:institutional_code" xlink:type="simple">IZAS</named-content>) <bold>6</bold> male, LT: Dadongshu pass (<named-content xmlns:xlink="http://www.w3.org/1999/xlink" content-type="dwc:institutional_code" xlink:type="simple">IZAS</named-content>).</p></caption><graphic xmlns:xlink="http://www.w3.org/1999/xlink" xlink:href="zookeys-953-061-g001.jpg" position="float" orientation="portrait" xlink:type="simple" id="oo_436346.jpg"><uri content-type="original_file" xlink:type="simple">https://binary.pensoft.net/fig/436346</uri></graphic></fig></tp:treatment-sec><tp:treatment-sec sec-type="type material" id="SECID0EFCAG"><title>Non-type materials.</title><p>1 female (<abbrev xmlns:xlink="http://www.w3.org/1999/xlink" content-type="institution" xlink:title="Muséum National d’Histoire Naturelle, Paris, France" id="ABBRID0ELCAG" xlink:type="simple">MNHN</abbrev>) [Fig. <xref ref-type="fig" rid="F1">2</xref>], Thibet., alpes de Sinin [handwritten] / <tp:taxon-name><tp:taxon-name-part taxon-name-part-type="genus" reg="Feroperis">F.</tp:taxon-name-part> <tp:taxon-name-part taxon-name-part-type="species" reg="singularis">singularis</tp:taxon-name-part></tp:taxon-name>, typ. m., Tschitscherin det [handwritten] / Museum Paris, coll. R. Oberthur. 1 male (<named-content xmlns:xlink="http://www.w3.org/1999/xlink" content-type="dwc:institutional_code" xlink:type="simple">MSNM</named-content>), N slope of Xining mountains near Liandzha-sian, before 19–VI–1890, Gr.-Grzhimajlo leg. [in Russian] / <tp:taxon-name><tp:taxon-name-part taxon-name-part-type="genus" reg="Feroperis">F.</tp:taxon-name-part> <tp:taxon-name-part taxon-name-part-type="species" reg="singularis">singularis</tp:taxon-name-part></tp:taxon-name>, typ. m. Tschitscherin det. / <italic><tp:taxon-name><tp:taxon-name-part taxon-name-part-type="genus" reg="Paralectotypus">Paralectotypus</tp:taxon-name-part></tp:taxon-name></italic>, <italic><tp:taxon-name><tp:taxon-name-part taxon-name-part-type="genus" reg="Pterostichus">Pterostichus</tp:taxon-name-part></tp:taxon-name></italic>, <italic>Singularis Tschitsch. Vejeschagina 1983</italic> [red label]. 1 female (<named-content xmlns:xlink="http://www.w3.org/1999/xlink" content-type="dwc:institutional_code" xlink:type="simple">NMPC</named-content>), N slope Xining, Liandzha-sian vill., before 19–VI–1890, Grum leg. [in Russian] / <italic><tp:taxon-name><tp:taxon-name-part taxon-name-part-type="genus" reg="Feroperis">F.</tp:taxon-name-part> <tp:taxon-name-part taxon-name-part-type="species" reg="singularis">singularis</tp:taxon-name-part></tp:taxon-name></italic>, <italic>typ.</italic>, <italic>m.</italic>, Tschitscherin det / Type [red label] /<italic><tp:taxon-name><tp:taxon-name-part taxon-name-part-type="genus" reg="Feroperis"/><tp:taxon-name-part taxon-name-part-type="species" reg="singularis">singularis</tp:taxon-name-part></tp:taxon-name></italic>, <italic>typ. Tsch.</italic>, Det. Tschitscherin [pink label]. 5 males and 2 females (<named-content xmlns:xlink="http://www.w3.org/1999/xlink" content-type="dwc:institutional_code" xlink:type="simple">IZAS</named-content>) [Figs <xref ref-type="fig" rid="F2">10</xref>, <xref ref-type="fig" rid="F2">11</xref>, <xref ref-type="fig" rid="F2">21</xref>], Gansu, Tianzhu county, G312 Wushaoling pass; alpine shrub, <named-content xmlns:xlink="http://www.w3.org/1999/xlink" content-type="dwc:verbatimCoordinates" xlink:type="simple"><named-content content-type="geo-json" specific-use="{&#34;type&#34;:&#34;Point&#34;,&#34;coordinates&#34;:[102.879900,37.205700]}" id="NCID0EVFAG" xlink:type="simple">37.2057N, 102.8799E</named-content></named-content>, 3307 m, under rock; 2017.VII.12, Shi HL, Lu ZB &amp; Zhu PZ lgt. 1 male and 1 female (<named-content xmlns:xlink="http://www.w3.org/1999/xlink" content-type="dwc:institutional_code" xlink:type="simple">IZAS</named-content>) [Figs <xref ref-type="fig" rid="F1">5</xref>, <xref ref-type="fig" rid="F2">20</xref>], Gansu Prov. Lenglong Ling, 80 km NNW Honggu, 3392–3900 m, <named-content xmlns:xlink="http://www.w3.org/1999/xlink" content-type="dwc:verbatimCoordinates" xlink:type="simple"><named-content content-type="geo-json" specific-use="{&#34;type&#34;:&#34;Point&#34;,&#34;coordinates&#34;:[102.665889,37.063972]}" id="NCID0EKGAG" xlink:type="simple">37°03'50.3"N, 102°39'57.2"E</named-content></named-content>, alpine pasture with Rhododendron, under stones, 2011.VI.30–31, D.W. Wrase.1 male and 1 female (<named-content xmlns:xlink="http://www.w3.org/1999/xlink" content-type="dwc:institutional_code" xlink:type="simple">IZAS</named-content>) [Figs <xref ref-type="fig" rid="F1">4</xref>, <xref ref-type="fig" rid="F2">13</xref>], China, Qinghai Prov. Laji Shan pass, 34 km SSE Huangyuan, 36°23'01"–50"N, 101°19'31"–20'06"E, 3850–3880 m, wet plateau with depression, under stones/ clods, 8.VII.2011, D.W.Wrase. 1 female (<named-content xmlns:xlink="http://www.w3.org/1999/xlink" content-type="dwc:institutional_code" xlink:type="simple">IZAS</named-content>), 2006.7.1–10, Qinghai Prov., Laji Shan. 2 males and 2 females (<named-content xmlns:xlink="http://www.w3.org/1999/xlink" content-type="dwc:institutional_code" xlink:type="simple">IZAS</named-content>) [Figs <xref ref-type="fig" rid="F2">7–9</xref>, <xref ref-type="fig" rid="F2">14</xref>, <xref ref-type="fig" rid="F8">58</xref>, <xref ref-type="fig" rid="F8">64</xref>, <xref ref-type="fig" rid="F8">65</xref>], Qinghai, Qilian Shan, 3800m, pass Xi-ning-Guide, 9–11.08.10. M. Murzin. 7 males and 8 females (<named-content xmlns:xlink="http://www.w3.org/1999/xlink" content-type="dwc:institutional_code" xlink:type="simple">IZAS</named-content>) [Figs <xref ref-type="fig" rid="F2">12</xref>, <xref ref-type="fig" rid="F2">16</xref>], Qinghai, Guide county, Lajishan pass, alpine meadow, N36.3573 E101.4463, 3829 m, under rock, 2017.VII.20, Shi HL, Lu ZB &amp; Zhu PZ lgt. 2 males and 7 females (<named-content xmlns:xlink="http://www.w3.org/1999/xlink" content-type="dwc:institutional_code" xlink:type="simple">IZAS</named-content>), Qinghai, Guide county, N. Slope of Guoshize Mt.; screes; 4007 m; 36.2914, 101.6005, 2017.VII.21, under stone, SHI HL &amp; LU ZB leg. 1 male and 1 female (<named-content xmlns:xlink="http://www.w3.org/1999/xlink" content-type="dwc:institutional_code" xlink:type="simple">IZAS</named-content>), Qinghai, Guide county, 3 km W of Lajishan pass, alpine meadow, <named-content xmlns:xlink="http://www.w3.org/1999/xlink" content-type="dwc:verbatimCoordinates" xlink:type="simple"><named-content content-type="geo-json" specific-use="{&#34;type&#34;:&#34;Point&#34;,&#34;coordinates&#34;:[101.411700,36.362200]}" id="NCID0EUIAG" xlink:type="simple">36.3622N, 101.4117E</named-content></named-content>, 3686 m, pitfall trap; 2017.VII.21; Shi HL, Lu ZB &amp; Zhu PZ lgt. 2 males and 1 female (<named-content xmlns:xlink="http://www.w3.org/1999/xlink" content-type="dwc:institutional_code" xlink:type="simple">IZAS</named-content>) [Fig. <xref ref-type="fig" rid="F2">15</xref>], Qinghai, Guide county, Guoshizeshan pass, <italic><tp:taxon-name><tp:taxon-name-part taxon-name-part-type="genus" reg="Salix">Salix</tp:taxon-name-part></tp:taxon-name></italic> shrubs, N36.3082 E101.5973, 3487 m, pitfall trap, 2017.VII.21; Shi HL, Lu ZB &amp; Zhu PZ lgt. 1 male and 2 females (<named-content xmlns:xlink="http://www.w3.org/1999/xlink" content-type="dwc:institutional_code" xlink:type="simple">IZAS</named-content>), Qinghai, Qilian, Datong Shan, <named-content xmlns:xlink="http://www.w3.org/1999/xlink" content-type="dwc:verbatimCoordinates" xlink:type="simple"><named-content content-type="geo-json" specific-use="{&#34;type&#34;:&#34;Point&#34;,&#34;coordinates&#34;:[100.134777,38.020364]}" id="NCID0ERJAG" xlink:type="simple">38.020364N, 100.134777E</named-content></named-content> / 3770 m, 2012.V.31, Huang Xinlei leg. 6 males and 1 female (<named-content xmlns:xlink="http://www.w3.org/1999/xlink" content-type="dwc:institutional_code" xlink:type="simple">IZAS</named-content>) [Figs <xref ref-type="fig" rid="F1">6</xref>, <xref ref-type="fig" rid="F2">18</xref>, <xref ref-type="fig" rid="F2">19</xref>], Qinghai, Qilian county, 8 km N of Dadongshu pass, alpine meadow, <named-content xmlns:xlink="http://www.w3.org/1999/xlink" content-type="dwc:verbatimCoordinates" xlink:type="simple"><named-content content-type="geo-json" specific-use="{&#34;type&#34;:&#34;Point&#34;,&#34;coordinates&#34;:[100.227300,38.053100]}" id="NCID0EKKAG" xlink:type="simple">38.0531N, 100.2273E</named-content></named-content>, 3541 m, pitfall trap; 2017.VII.18, Shi HL, Lu ZB &amp; Zhu PZ lgt. 1 male (<named-content xmlns:xlink="http://www.w3.org/1999/xlink" content-type="dwc:institutional_code" xlink:type="simple">IZAS</named-content>) [Fig. <xref ref-type="fig" rid="F2">17</xref>], Qinghai, E. Qilian Shan, 4200 m, 1.8.1992, J.Kalab leg. / Compared with type, SHI HL 2011 / <tp:taxon-name><tp:taxon-name-part taxon-name-part-type="genus" reg="Pterostichus">Pterostichus</tp:taxon-name-part> <tp:taxon-name-part taxon-name-part-type="species" reg="balthasari">balthasari</tp:taxon-name-part></tp:taxon-name> Jedlička, 1937 / ex coll. Sciaky 2011. 1 male and 1 females (<named-content xmlns:xlink="http://www.w3.org/1999/xlink" content-type="dwc:institutional_code" xlink:type="simple">IZAS</named-content>), Qinghai, Menyuan county, Xianmi, Ningchan pass, alpine meadow, <named-content xmlns:xlink="http://www.w3.org/1999/xlink" content-type="dwc:verbatimCoordinates" xlink:type="simple"><named-content content-type="geo-json" specific-use="{&#34;type&#34;:&#34;Point&#34;,&#34;coordinates&#34;:[101.870400,37.537400]}" id="NCID0EKLAG" xlink:type="simple">37.5374N, 101.8704E</named-content></named-content>, 3900 m, under rock, 2017.VII.14, Shi HL, Lu ZB &amp; Zhu PZ lgt. 1 female (<named-content xmlns:xlink="http://www.w3.org/1999/xlink" content-type="dwc:institutional_code" xlink:type="simple">IZAS</named-content>), Qinghai, Menyuan county, Xianmi xiang, Taola, <italic><tp:taxon-name><tp:taxon-name-part taxon-name-part-type="genus" reg="Picea">Picea</tp:taxon-name-part></tp:taxon-name></italic> forest, <named-content xmlns:xlink="http://www.w3.org/1999/xlink" content-type="dwc:verbatimCoordinates" xlink:type="simple"><named-content content-type="geo-json" specific-use="{&#34;type&#34;:&#34;Point&#34;,&#34;coordinates&#34;:[102.013400,37.230900]}" id="NCID0E5LAG" xlink:type="simple">37.2309N, 102.0134E</named-content></named-content>, 2636 m, under rock; 2017.VII.15, Shi HL, Lu ZB &amp; Zhu PZ lgt. 1 female (<named-content xmlns:xlink="http://www.w3.org/1999/xlink" content-type="dwc:institutional_code" xlink:type="simple">IZAS</named-content>), Qinghai, Menyuan county, Xianmi xiang, Bangusi, <italic><tp:taxon-name><tp:taxon-name-part taxon-name-part-type="genus" reg="Picea">Picea</tp:taxon-name-part></tp:taxon-name></italic> forest, <named-content xmlns:xlink="http://www.w3.org/1999/xlink" content-type="dwc:verbatimCoordinates" xlink:type="simple"><named-content content-type="geo-json" specific-use="{&#34;type&#34;:&#34;Point&#34;,&#34;coordinates&#34;:[101.943800,37.290800]}" id="NCID0ESMAG" xlink:type="simple">37.2908N, 101.9438E</named-content></named-content>, 2707 m, pitfall trap; 2017.VII.15, Shi HL, Lu ZB &amp; Zhu PZ lgt. 1 male and 4 females (<named-content xmlns:xlink="http://www.w3.org/1999/xlink" content-type="dwc:institutional_code" xlink:type="simple">IZAS</named-content>), Qinghai, Qilian county, Zhamashi, Zhamashixigou; alpine meadow; 3014 m, <named-content xmlns:xlink="http://www.w3.org/1999/xlink" content-type="dwc:verbatimCoordinates" xlink:type="simple"><named-content content-type="geo-json" specific-use="{&#34;type&#34;:&#34;Point&#34;,&#34;coordinates&#34;:[99.992100,38.159000]}" id="NCID0E6MAG" xlink:type="simple">38.1590N, 99.9921E</named-content></named-content>, under rock; 2019.VIII.19; YAN Weifeng lgt. 4 males and 2 females (<named-content xmlns:xlink="http://www.w3.org/1999/xlink" content-type="dwc:institutional_code" xlink:type="simple">IZAS</named-content>), Qinghai, Qilian county, Babao town, Lujiaogou; alpine meadow; 3461 m, <named-content xmlns:xlink="http://www.w3.org/1999/xlink" content-type="dwc:verbatimCoordinates" xlink:type="simple"><named-content content-type="geo-json" specific-use="{&#34;type&#34;:&#34;Point&#34;,&#34;coordinates&#34;:[100.483800,38.099100]}" id="NCID0EMNAG" xlink:type="simple">38.0991N, 100.4838E</named-content></named-content>, under rock; 2019.VIII.17; YAN Weifeng lgt. 3 females (<named-content xmlns:xlink="http://www.w3.org/1999/xlink" content-type="dwc:institutional_code" xlink:type="simple">IZAS</named-content>), Qinghai, Menyuan county, Xianmi, Qihankaigou; mixed forest; 2683 m, <named-content xmlns:xlink="http://www.w3.org/1999/xlink" content-type="dwc:verbatimCoordinates" xlink:type="simple"><named-content content-type="geo-json" specific-use="{&#34;type&#34;:&#34;Point&#34;,&#34;coordinates&#34;:[102.027800,37.156800]}" id="NCID0EZNAG" xlink:type="simple">37.1568N, 102.0278E</named-content></named-content>, under rock; 2019.VIII.12; YAN Weifeng lgt. 2 males (<named-content xmlns:xlink="http://www.w3.org/1999/xlink" content-type="dwc:institutional_code" xlink:type="simple">IZAS</named-content>), Qinghai, Qilian county, Epu town, Jingyangling pass; alpine meadow; 3716 m <named-content xmlns:xlink="http://www.w3.org/1999/xlink" content-type="dwc:verbatimCoordinates" xlink:type="simple"><named-content content-type="geo-json" specific-use="{&#34;type&#34;:&#34;Point&#34;,&#34;coordinates&#34;:[101.111700,37.838700]}" id="NCID0EGOAG" xlink:type="simple">37.8387N, 101.1117E</named-content></named-content>, under rock; 2019.VIII.15; YAN Weifeng lgt. 2 females (<named-content xmlns:xlink="http://www.w3.org/1999/xlink" content-type="dwc:institutional_code" xlink:type="simple">IZAS</named-content>), Qinghai, Qilian county, Babao township, Binggou; alpine meadow; 3826 m <named-content xmlns:xlink="http://www.w3.org/1999/xlink" content-type="dwc:verbatimCoordinates" xlink:type="simple"><named-content content-type="geo-json" specific-use="{&#34;type&#34;:&#34;Point&#34;,&#34;coordinates&#34;:[100.171600,38.117100]}" id="NCID0ETOAG" xlink:type="simple">38.1171N, 100.1716E</named-content></named-content>, under rock; 2019.VIII.18; YAN Weifeng lgt. 1 male (<named-content xmlns:xlink="http://www.w3.org/1999/xlink" content-type="dwc:institutional_code" xlink:type="simple">NMPC</named-content>), China: Qinghai province, Gangca Dasi [lamasery]., 37°32.4'–33.0'N, 100°05.3'–06.0'E, 3505–3840 m, 11–12.VII.2005, J. Hajek, D.Kral &amp; J.Ruzicka leg; individually under stones, in excrements and on vegetation; spring; alpine meadows and pastures around the lamasery and in the nearby valley. 1 female (<named-content xmlns:xlink="http://www.w3.org/1999/xlink" content-type="dwc:institutional_code" xlink:type="simple">NMPC</named-content>), China: Qinghai province, Yuning Si [lamasery], 2890 m, <named-content xmlns:xlink="http://www.w3.org/1999/xlink" content-type="dwc:verbatimCoordinates" xlink:type="simple"><named-content content-type="geo-json" specific-use="{&#34;type&#34;:&#34;Point&#34;,&#34;coordinates&#34;:[102.176667,36.760000]}" id="NCID0EFPAG" xlink:type="simple">36°45.6'N, 102°10.6'E</named-content></named-content>, 16.VII.2005, J. Hajek, D. Kral &amp; J. Ruzicka leg, individually under stones and logs, in excrements, and on vegetation in coniferous forest, on the pastures, and along the path to a village; pool.</p><fig id="F2" position="float" orientation="portrait"><object-id xmlns:xlink="http://www.w3.org/1999/xlink" content-type="doi" xlink:type="simple">10.3897/zookeys.953.52282.figures7-23</object-id><object-id xmlns:xlink="http://www.w3.org/1999/xlink" content-type="arpha" xlink:type="simple">95857D7F-4A2B-5C3E-BEAC-AF1E681B1BC4</object-id><label>Figures 7–23.</label><caption><p>male genitalia of <tp:taxon-name><tp:taxon-name-part taxon-name-part-type="genus" reg="Pterostichus">Pterostichus</tp:taxon-name-part> (<tp:taxon-name-part taxon-name-part-type="subgenus" reg="Chinapterus">Chinapterus</tp:taxon-name-part>) <tp:taxon-name-part taxon-name-part-type="species" reg="singularis">singularis</tp:taxon-name-part></tp:taxon-name> Tschitschérine. <bold>7–9</bold> Endophallus, LT: Pass Xining-Guide (<named-content xmlns:xlink="http://www.w3.org/1999/xlink" content-type="dwc:institutional_code" xlink:type="simple">IZAS</named-content>) <bold>7</bold> right lateral view <bold>8</bold> left lateral view <bold>9</bold> ventral view, abbreviations as stated in text <bold>10–11</bold> median lobe of aedeagus, LT: Wushaoling (<named-content xmlns:xlink="http://www.w3.org/1999/xlink" content-type="dwc:institutional_code" xlink:type="simple">IZAS</named-content>) <bold>10</bold> dorsal view <bold>11</bold> left lateral view <bold>12–23</bold> right paramere, inner face <bold>12</bold> LT: Lajishan (<named-content xmlns:xlink="http://www.w3.org/1999/xlink" content-type="dwc:institutional_code" xlink:type="simple">IZAS</named-content>) <bold>13</bold> LT: Lajishan (<named-content xmlns:xlink="http://www.w3.org/1999/xlink" content-type="dwc:institutional_code" xlink:type="simple">IZAS</named-content>) <bold>14</bold> LT: Pass Xining-Guide (<named-content xmlns:xlink="http://www.w3.org/1999/xlink" content-type="dwc:institutional_code" xlink:type="simple">IZAS</named-content>) <bold>15</bold> LT: Guoshizeshan (<named-content xmlns:xlink="http://www.w3.org/1999/xlink" content-type="dwc:institutional_code" xlink:type="simple">IZAS</named-content>) <bold>16</bold> LT: Lajishan (<named-content xmlns:xlink="http://www.w3.org/1999/xlink" content-type="dwc:institutional_code" xlink:type="simple">IZAS</named-content>) <bold>17</bold> LT: E Qilianshan (<named-content xmlns:xlink="http://www.w3.org/1999/xlink" content-type="dwc:institutional_code" xlink:type="simple">IZAS</named-content>) <bold>18</bold> LT: Dadongshu pass (<named-content xmlns:xlink="http://www.w3.org/1999/xlink" content-type="dwc:institutional_code" xlink:type="simple">IZAS</named-content>) <bold>19</bold> LT: Dadongshu pass (<named-content xmlns:xlink="http://www.w3.org/1999/xlink" content-type="dwc:institutional_code" xlink:type="simple">IZAS</named-content>) <bold>20</bold> LT: Lenglongling (<named-content xmlns:xlink="http://www.w3.org/1999/xlink" content-type="dwc:institutional_code" xlink:type="simple">IZAS</named-content>) <bold>21</bold> LT: Wushaoling (<named-content xmlns:xlink="http://www.w3.org/1999/xlink" content-type="dwc:institutional_code" xlink:type="simple">IZAS</named-content>) <bold>22</bold> Holotype of <italic><tp:taxon-name><tp:taxon-name-part taxon-name-part-type="genus" reg="Pterostichus">P.</tp:taxon-name-part> <tp:taxon-name-part taxon-name-part-type="species" reg="singularis">singularis</tp:taxon-name-part></tp:taxon-name></italic> (<named-content xmlns:xlink="http://www.w3.org/1999/xlink" content-type="dwc:institutional_code" xlink:type="simple">ZIN</named-content>) <bold>23</bold> Lectotype of <italic><tp:taxon-name><tp:taxon-name-part taxon-name-part-type="genus" reg="Pterostichus">P.</tp:taxon-name-part> <tp:taxon-name-part taxon-name-part-type="species" reg="balthasari">balthasari</tp:taxon-name-part></tp:taxon-name></italic> (<named-content xmlns:xlink="http://www.w3.org/1999/xlink" content-type="dwc:institutional_code" xlink:type="simple">NMPC</named-content>). Scale bars: 0.5 mm.</p></caption><graphic xmlns:xlink="http://www.w3.org/1999/xlink" xlink:href="zookeys-953-061-g002.jpg" position="float" orientation="portrait" xlink:type="simple" id="oo_436347.jpg"><uri content-type="original_file" xlink:type="simple">https://binary.pensoft.net/fig/436347</uri></graphic></fig></tp:treatment-sec><tp:treatment-sec sec-type="diagnosis" id="SECID0EJUAG"><title>Diagnosis.</title><p>Femora black. Pronotum quadrate; lateral margins slightly rounded before middle, nearly straight before basal angles; basal angles rounded, or slightly rectangular with an indistinct denticle; basal fovea depressed between outer and inner grooves; elytral basal pore usually absent, third interval usually with two setigerous pores; fifth tarsomere with one or two pairs of fine setae ventrally; right paramere falciform, apex acicular or triangular.</p></tp:treatment-sec><tp:treatment-sec sec-type="description" id="SECID0EOUAG"><title>Description.</title><p><abbrev xmlns:xlink="http://www.w3.org/1999/xlink" xlink:title="body length" id="ABBRID0EUUAG" xlink:type="simple">BL</abbrev> 9.2–10.8 mm, BW 3.9–4.4 mm. Robust, black, elytra shiny. <bold><italic>Head</italic></bold> large; frons smooth or very sparsely punctate; genae short, less than one-third length of eyes; eyes small, slightly prominent. <bold><italic>Pronotum</italic></bold> quadrate; widest before middle, <abbrev xmlns:xlink="http://www.w3.org/1999/xlink" xlink:title="pronotum width" id="ABBRID0E5UAG" xlink:type="simple">PW</abbrev>/HW = 1.26–1.43, <abbrev xmlns:xlink="http://www.w3.org/1999/xlink" xlink:title="pronotum width" id="ABBRID0ECVAG" xlink:type="simple">PW</abbrev>/<abbrev xmlns:xlink="http://www.w3.org/1999/xlink" xlink:title="pronotum length" id="ABBRID0EGVAG" xlink:type="simple">PL</abbrev> = 1.37–1.50; lateral margins slightly rounded from apical angles to the middle, nearly straight before basal angles, mid-lateral seta present at apical third; basal margin slightly wider than apical margin, <abbrev xmlns:xlink="http://www.w3.org/1999/xlink" xlink:title="pronotum basal width" id="ABBRID0EKVAG" xlink:type="simple">PBW</abbrev>/<abbrev xmlns:xlink="http://www.w3.org/1999/xlink" xlink:title="pronotum apical width" id="ABBRID0EOVAG" xlink:type="simple">PAW</abbrev> = 1.07–1.20; basal angles rounded or slightly rectangular with an indistinct denticle, not protruding outward; basal fovea with inner and outer grooves faintly defined and partly fused, forming deep depression between them, outer groove slightly shorter than inner one; basal foveal area coarsely punctate; middle area between two basal foveae smooth or very sparsely punctate; area between outer groove and lateral margin slightly convex, forming a weak carina; disc convex, smooth, transversely rugose in some specimens. <bold><italic>Elytra</italic></bold> oblong, <abbrev xmlns:xlink="http://www.w3.org/1999/xlink" xlink:title="Elytra length" id="ABBRID0EVVAG" xlink:type="simple">EL</abbrev>/<abbrev xmlns:xlink="http://www.w3.org/1999/xlink" xlink:title="elytral width" id="ABBRID0EZVAG" xlink:type="simple">EW</abbrev> = 1.33–1.47; basal ridge slightly oblique; shoulder rounded, basal ridge and lateral margin forming an obtuse angle, humeral tooth absent; apical plica absent; basal setigerous pores usually absent, occasionally present in one elytron or both elytra; scutellar striae short, apex free or connected to first stria; intervals feebly convex; microsculpture similar in both sexes, finely isodiametric; third interval often with two setigerous pores on posterior half, adjacent to second stria, sometimes one or two additional pores present; umbilical series on ninth interval sparse in middle, composed of 14–17 pores; striae moderately deep, distinctly punctate. <bold><italic>Ventral side.</italic></bold> Proepisternum sparsely punctate near inner margin, rugose throughout; mesepisternum very sparsely punctate; metepisternum nearly smooth; terminal or penultimate ventrite of males not modified. Tarsomere 5 with one or two pairs of setae ventrally; metatarsomeres without distinct outer furrow. <bold><italic>Male genitalia.</italic></bold> Ventral margin of median lobe near straight at middle, slightly bent downwards near apex; apical orifice opened left-dorsally (Figs <xref ref-type="fig" rid="F2">10</xref>, <xref ref-type="fig" rid="F2">11</xref>); apical lamella narrowed in dorsal view, length near two folds of basal width, apex rounded. Right paramere falciform, strongly curved, the obtuse angle between basal portion and apical portion 105–110°; apex acicular or narrow triangular, narrow, sharp (Figs <xref ref-type="fig" rid="F2">12–21</xref>). Endophallus bent to the ventral left side, major portion of endophallus located at left side of median lobe apex; <abbrev xmlns:xlink="http://www.w3.org/1999/xlink" xlink:title="gonopore" id="ABBRID0EPWAG" xlink:type="simple">gp</abbrev> opened to basal-left; <abbrev xmlns:xlink="http://www.w3.org/1999/xlink" xlink:title="gonopore lobe" id="ABBRID0ETWAG" xlink:type="simple">gpl</abbrev> large and coniform; <abbrev xmlns:xlink="http://www.w3.org/1999/xlink" xlink:title="gonopore piece" id="ABBRID0EXWAG" xlink:type="simple">gpp</abbrev> large and cap-like, on the ventral side of <abbrev xmlns:xlink="http://www.w3.org/1999/xlink" xlink:title="gonopore" id="ABBRID0E2WAG" xlink:type="simple">gp</abbrev>; three groups of lobes recognized: <abbrev xmlns:xlink="http://www.w3.org/1999/xlink" xlink:title="dorsal lobe" id="ABBRID0E6WAG" xlink:type="simple">dl</abbrev> on dorsal surface of endophallus, gradually swollen; <abbrev xmlns:xlink="http://www.w3.org/1999/xlink" xlink:title="right lobe" id="ABBRID0EDXAG" xlink:type="simple">rl</abbrev> on ventral-right surface of endophallus, divided into two conjoint rounded sub-lobs; <abbrev xmlns:xlink="http://www.w3.org/1999/xlink" xlink:title="left basal lobe" id="ABBRID0EHXAG" xlink:type="simple">lbl</abbrev> on the ventral-left surface of endophallus, smaller than <abbrev xmlns:xlink="http://www.w3.org/1999/xlink" xlink:title="right lobe" id="ABBRID0ELXAG" xlink:type="simple">rl</abbrev>; <abbrev xmlns:xlink="http://www.w3.org/1999/xlink" xlink:title="left apical lobe" id="ABBRID0EPXAG" xlink:type="simple">lal</abbrev> absent (Figs <xref ref-type="fig" rid="F2">7–9</xref>). <bold><italic>Female genitalia.</italic></bold> Gonocoxite II of ovipositor stout, length ca. 1.5 times maximum width; inner and outer margins arched, each with one ensiform setae near middle, apex rounded, with two very short nematiform setae in a groove (Figs <xref ref-type="fig" rid="F8">64</xref>, <xref ref-type="fig" rid="F8">65</xref>). Spermatheca short and tubiform, length ca. four times maximum width (Fig. <xref ref-type="fig" rid="F8">58</xref>).</p></tp:treatment-sec><tp:treatment-sec sec-type="distribution" id="SECID0EGYAG"><title>Distribution.</title><p>Only known from the eastern section of the Qilian mountains on the border of Qinghai and Gansu provinces (Map <xref ref-type="fig" rid="F3">1</xref>).</p><fig id="F3" position="float" orientation="portrait"><object-id xmlns:xlink="http://www.w3.org/1999/xlink" content-type="doi" xlink:type="simple">10.3897/zookeys.953.52282.map1</object-id><object-id xmlns:xlink="http://www.w3.org/1999/xlink" content-type="arpha" xlink:type="simple">57D889EF-8018-5A82-9229-8E11C50B1F6E</object-id><label>Map 1.</label><caption><p>Distributions for <italic><tp:taxon-name><tp:taxon-name-part taxon-name-part-type="genus" reg="Pterostichus">P.</tp:taxon-name-part> <tp:taxon-name-part taxon-name-part-type="species" reg="singularis">singularis</tp:taxon-name-part></tp:taxon-name></italic>.</p></caption><graphic xmlns:xlink="http://www.w3.org/1999/xlink" xlink:href="zookeys-953-061-g003.jpg" position="float" orientation="portrait" xlink:type="simple" id="oo_436348.jpg"><uri content-type="original_file" xlink:type="simple">https://binary.pensoft.net/fig/436348</uri></graphic></fig></tp:treatment-sec><tp:treatment-sec sec-type="habitat" id="SECID0EIZAG"><title>Habitat.</title><p>This species prefers living in open habitat like the alpine meadows of the Qilian mountains between 3000 m and 4000 m, but a few specimens were also found on the edge of <italic><tp:taxon-name><tp:taxon-name-part taxon-name-part-type="genus" reg="Picea">Picea</tp:taxon-name-part></tp:taxon-name></italic> forest at ca. 2600 m.</p></tp:treatment-sec><tp:treatment-sec sec-type="remarks" id="SECID0EVZAG"><title>Remarks.</title><p><italic><tp:taxon-name><tp:taxon-name-part taxon-name-part-type="genus" reg="Pterostichus">Pterostichus</tp:taxon-name-part> <tp:taxon-name-part taxon-name-part-type="species" reg="singularis">singularis</tp:taxon-name-part></tp:taxon-name></italic> Tschitschérine was described based on a single male from “Amdo, pres du fleuve Tay-tong-che”, referring to what is now the valley of the Datong River in Menyuan County. Thus, the three specimens we examined from different collections are not type specimens but only subsequently determined by <xref ref-type="bibr" rid="B11">Tschitschérine (1898</xref>: 181) although labeled as types by the author. The true holotype was deposited in the collection of <named-content xmlns:xlink="http://www.w3.org/1999/xlink" content-type="dwc:institutional_code" xlink:type="simple">ZIN</named-content>.</p><p><italic><tp:taxon-name><tp:taxon-name-part taxon-name-part-type="genus" reg="Pterostichus">Pterostichus</tp:taxon-name-part> <tp:taxon-name-part taxon-name-part-type="species" reg="balthasari">balthasari</tp:taxon-name-part></tp:taxon-name></italic> Jedlička was described based on five specimens from “Liangchow” without an original fixation for holotype. In the collection of <named-content xmlns:xlink="http://www.w3.org/1999/xlink" content-type="dwc:institutional_code" xlink:type="simple">NMPC</named-content>, we examined three specimens in accordance with the original literature. We designate the male bearing a “type” label as the lectotype herein, for the taxonomic purpose of fixing the species name to a single specimen and preventing further confusion. The type locality “Liangchow” refers to what is now Wuwei City in Gansu Province. The exact type locality could be the north slope of Mt. Qilian Shan in Wuwei territory.</p><p>Comparing with specimens of <italic><tp:taxon-name><tp:taxon-name-part taxon-name-part-type="genus" reg="Pterostichus">P.</tp:taxon-name-part> <tp:taxon-name-part taxon-name-part-type="species" reg="singularis">singularis</tp:taxon-name-part></tp:taxon-name></italic> determined by Tschitschérine, the types of <italic><tp:taxon-name><tp:taxon-name-part taxon-name-part-type="genus" reg="Pterostichus">P.</tp:taxon-name-part> <tp:taxon-name-part taxon-name-part-type="species" reg="balthasari">balthasari</tp:taxon-name-part></tp:taxon-name></italic> are nearly identical but the basal angles of the pronotum are more rounded and the type locality is further north. We studied specimens from several localities of the Qilian mountains and found that the northern population (Wushaoling, Lenglongling, Datong Shan) usually has a rounded or a slightly rectangular pronotal basal angle, but the southern population (Laji Shan) generally has a rectangular basal angle of the pronotum;however, a few specimens from Laji Shan also have rounded pronotal basal angles. Moreover, there is no significant difference in the male genitalia between the different localities, both for the median lobe and right paramere. Thus, we synonymize <italic><tp:taxon-name><tp:taxon-name-part taxon-name-part-type="genus" reg="Pterostichus">P.</tp:taxon-name-part> <tp:taxon-name-part taxon-name-part-type="species" reg="balthasari">balthasari</tp:taxon-name-part></tp:taxon-name></italic> with <italic><tp:taxon-name><tp:taxon-name-part taxon-name-part-type="genus" reg="Pterostichus">P.</tp:taxon-name-part> <tp:taxon-name-part taxon-name-part-type="species" reg="singularis">singularis</tp:taxon-name-part></tp:taxon-name></italic>.</p></tp:treatment-sec><tp:treatment-sec sec-type="variation" id="SECID0EP3AG"><title>Variations.</title><p>This species is widely distributed in the eastern section of the Qilian mountain range and is sometimes locally abundant. We studied many specimens from the five branches of the Qilian mountain range: Wushaoling, Lenglongling, Daban Shan, Datong Shan, and Laji Shan. In addition to the above variations of the basal angle, three more variations exist geographically or individually as follows:</p><p>(1) elytral dorsal pores on third interval. For ca. two-thirds of the examined specimens, two setigerous pores are present on the third elytral interval. For the other one-third, one or two additional pores are present anterior to the first pore or between the first and second pores.</p><p>(2) elytra basal pore. For most specimens there is no basal pore on the elytra, but occasionally, a basal pore is present on one elytron or on both elytra. The proportion of individuals with elytra basal pores is larger in the population from Laji Shan than in the others.</p><p>(3) shape of right paramere. The length of the right paramere varies individually as well as geographically. Statistically, the northeastern populations (Wushaoling, Lenglongling, Datong Shan) have a longer right paramere with the apex usually more elongate and acicular as in Figs <xref ref-type="fig" rid="F2">17–21</xref>. In contrast, the southern (Laji Shan) populations usually have shorter right paramere with the apex less elongate or narrowly triangular as in Figs <xref ref-type="fig" rid="F2">12–14</xref>. But, this individual variation with a long acicular right paramere is also present in some specimens from the southern localities (Figs <xref ref-type="fig" rid="F2">15</xref>, <xref ref-type="fig" rid="F2">16</xref>).</p></tp:treatment-sec><tp:treatment-sec><!--Section generated to contain objects referenced in tp:taxon-treatment.--><fig id="F8" position="float" orientation="portrait"><object-id xmlns:xlink="http://www.w3.org/1999/xlink" content-type="doi" xlink:type="simple">10.3897/zookeys.953.52282.figures58-65</object-id><object-id xmlns:xlink="http://www.w3.org/1999/xlink" content-type="arpha" xlink:type="simple">DAA2244F-E7DE-513C-8578-14983A9EDE52</object-id><label>Figures 58–65.</label><caption><p>female genitalia of <tp:taxon-name><tp:taxon-name-part taxon-name-part-type="genus" reg="Pterostichus">Pterostichus</tp:taxon-name-part></tp:taxon-name> (<tp:taxon-name><tp:taxon-name-part taxon-name-part-type="subgenus" reg="Chinapterus">Chinapterus</tp:taxon-name-part></tp:taxon-name>) spp. <bold>58, 59</bold> Female reproductive system <bold>58</bold><italic><tp:taxon-name><tp:taxon-name-part taxon-name-part-type="genus" reg="Pterostichus">P.</tp:taxon-name-part> <tp:taxon-name-part taxon-name-part-type="species" reg="singularis">singularis</tp:taxon-name-part></tp:taxon-name></italic>, LT: Pass Xining-Guide (<named-content xmlns:xlink="http://www.w3.org/1999/xlink" content-type="dwc:institutional_code" xlink:type="simple">IZAS</named-content>) <bold>59</bold><italic><tp:taxon-name><tp:taxon-name-part taxon-name-part-type="genus" reg="Pterostichus">P.</tp:taxon-name-part> <tp:taxon-name-part taxon-name-part-type="species" reg="przewalskyi">przewalskyi</tp:taxon-name-part></tp:taxon-name></italic>, LT: Zhenqin (<named-content xmlns:xlink="http://www.w3.org/1999/xlink" content-type="dwc:institutional_code" xlink:type="simple">IZAS</named-content>). Scale bar: 0.5 mm. <bold>60–65</bold> Female ovipositor <bold>60, 61</bold><italic><tp:taxon-name><tp:taxon-name-part taxon-name-part-type="genus" reg="Pterostichus">P.</tp:taxon-name-part> <tp:taxon-name-part taxon-name-part-type="species" reg="przewalskyi">przewalskyi</tp:taxon-name-part></tp:taxon-name></italic>, LT: Zhenqin (<named-content xmlns:xlink="http://www.w3.org/1999/xlink" content-type="dwc:institutional_code" xlink:type="simple">IZAS</named-content>) <bold>62, 63</bold><italic><tp:taxon-name><tp:taxon-name-part taxon-name-part-type="genus" reg="Pterostichus">P.</tp:taxon-name-part> <tp:taxon-name-part taxon-name-part-type="species" reg="lianhuaensis">lianhuaensis</tp:taxon-name-part></tp:taxon-name></italic> sp. nov., Paratype LT: Lianhuashan (<named-content xmlns:xlink="http://www.w3.org/1999/xlink" content-type="dwc:institutional_code" xlink:type="simple">IZAS</named-content>) <bold>64–65</bold><italic><tp:taxon-name><tp:taxon-name-part taxon-name-part-type="genus" reg="Pterostichus">P.</tp:taxon-name-part> <tp:taxon-name-part taxon-name-part-type="species" reg="singularis">singularis</tp:taxon-name-part></tp:taxon-name></italic>, LT: Pass Xining-Guide (<named-content xmlns:xlink="http://www.w3.org/1999/xlink" content-type="dwc:institutional_code" xlink:type="simple">IZAS</named-content>) <bold>60, 62, 64</bold> Gonocoxite II, inner view, <bold>61, 63, 65</bold> Gonocoxite I, II, ventral view. Scale basr: 0.2 mm.</p></caption><graphic xmlns:xlink="http://www.w3.org/1999/xlink" xlink:href="zookeys-953-061-g010.jpg" position="float" orientation="portrait" xlink:type="simple" id="oo_436355.jpg"><uri content-type="original_file" xlink:type="simple">https://binary.pensoft.net/fig/436355</uri></graphic></fig></tp:treatment-sec><ref-list><ref id="B11"><mixed-citation xmlns:xlink="http://www.w3.org/1999/xlink" xlink:type="simple"><person-group><name name-style="western"><surname>Tschitschérine</surname><given-names>T</given-names></name></person-group> (<year>1898</year>) <article-title>Matériaux pour servir à l’étude des féroniens. IV.</article-title><source>Horae Societatis Entomologicae Rossicae</source><volume>32</volume>: <fpage>1</fpage>–<lpage>224</lpage>.</mixed-citation></ref></ref-list></tp:taxon-treatment>
