# Supplementary material for: The genus Pterostichus in China III: a brief review of subgenus Chinapterus Berlov (Coleoptera, Carabidae) with descriptions of two new species
Source: Zookeys. 2020 Jul 27;953:61–83. doi: 10.3897/zookeys.953.52282 (PMC7398959; doi:10.3897/zookeys.953.52282)
Supplement: XML Treatment for Pterostichus (Chinapterus) przewalskyi [file zookeys.953.52282-treatment3.xml]

<!DOCTYPE tp:taxon-treatment
  PUBLIC "-//TaxonX//DTD Taxonomic Treatment Publishing DTD v0 20100105//EN" "tax-treatment-NSO.dtd">
<tp:taxon-treatment xmlns:tp="http://www.plazi.org/taxpub"><tp:treatment-meta><kwd-group><label>Taxon classification</label><kwd><named-content xmlns:xlink="http://www.w3.org/1999/xlink" content-type="kingdom">Animalia</named-content></kwd><kwd><named-content xmlns:xlink="http://www.w3.org/1999/xlink" content-type="order">Coleoptera</named-content></kwd><kwd><named-content xmlns:xlink="http://www.w3.org/1999/xlink" content-type="family">Carabidae</named-content></kwd></kwd-group><mixed-citation publication-type="journal"><person-group><name><surname>Dorjderem</surname><given-names>Sodnomtsog</given-names></name><name><surname>Shi</surname><given-names>Hongliang</given-names></name><name><surname>Liang</surname><given-names>Hongbin</given-names></name></person-group><article-title>The genus <italic><tp:taxon-name><tp:taxon-name-part taxon-name-part-type="genus" reg="Pterostichus">Pterostichus</tp:taxon-name-part></tp:taxon-name></italic> in China III: a brief review of subgenus <italic><tp:taxon-name><tp:taxon-name-part taxon-name-part-type="subgenus" reg="Chinapterus">Chinapterus</tp:taxon-name-part></tp:taxon-name></italic> Berlov (<tp:taxon-name><tp:taxon-name-part taxon-name-part-type="order">Coleoptera</tp:taxon-name-part></tp:taxon-name>, <tp:taxon-name><tp:taxon-name-part taxon-name-part-type="family">Carabidae</tp:taxon-name-part></tp:taxon-name>) with descriptions of two new species</article-title><source>Zookeys</source><day>27</day><month>7</month><year>2020</year><volume>953</volume><fpage>61</fpage><lpage>83</lpage><pub-id pub-id-type="doi">10.3897/zookeys.953.52282</pub-id></mixed-citation></tp:treatment-meta><tp:nomenclature><tp:taxon-name><object-id xmlns:xlink="http://www.w3.org/1999/xlink" content-type="arpha" xlink:type="simple">FFE05281-4ED0-5340-9306-289B8279B47B</object-id>
              <tp:taxon-name-part taxon-name-part-type="genus" reg="Pterostichus">Pterostichus</tp:taxon-name-part> (<tp:taxon-name-part taxon-name-part-type="subgenus" reg="Chinapterus">Chinapterus</tp:taxon-name-part>) <tp:taxon-name-part taxon-name-part-type="species" reg="przewalskyi">przewalskyi</tp:taxon-name-part></tp:taxon-name><tp:taxon-authority>Tschitschérine, 1888</tp:taxon-authority><xref ref-type="fig" rid="F4">Habitus, Figs 24</xref><xref ref-type="fig" rid="F4">, 25</xref><xref ref-type="fig" rid="F5">; male genitalia, Figs 30</xref><xref ref-type="fig" rid="F5">, 33</xref><xref ref-type="fig" rid="F7">, 42</xref><xref ref-type="fig" rid="F7">, 43</xref><xref ref-type="fig" rid="F7">, 44</xref><xref ref-type="fig" rid="F7">, 47–51</xref><xref ref-type="fig" rid="F8">; female genitalia, Figs 59–61</xref><tp:nomenclature-citation-list><tp:nomenclature-citation><tp:taxon-name>
                  <tp:taxon-name-part taxon-name-part-type="genus" reg="Pterostichus">Pterostichus</tp:taxon-name-part> <tp:taxon-name-part taxon-name-part-type="species" reg="przewalskyi">przewalskyi</tp:taxon-name-part></tp:taxon-name><comment><xref ref-type="bibr" rid="B9">Tschitschérine 1888</xref>: 362 (syntypes in <named-content xmlns:xlink="http://www.w3.org/1999/xlink" content-type="dwc:institutional_code" xlink:type="simple">ZIN</named-content>; type locality: Amdo); Jedlička, 1962: 289 (sg. <tp:taxon-name><tp:taxon-name-part taxon-name-part-type="subgenus" reg="Oreophilus">Oreophilus</tp:taxon-name-part></tp:taxon-name>); Sciaky, 1996: 437 (sg. <tp:taxon-name><tp:taxon-name-part taxon-name-part-type="subgenus" reg="Sinoreophilus">Sinoreophilus</tp:taxon-name-part></tp:taxon-name>).</comment></tp:nomenclature-citation></tp:nomenclature-citation-list></tp:nomenclature><tp:treatment-sec sec-type="type locality" id="SECID0E2ABG"><title>Type locality.</title><p>From the original description, the type localities are “Amdo: près des rivières Tala-tchu et By-tchu, aux sources du Jangtsekiang”. By-tchu refers to the Buqu River in Qumarlêb County of Qinhai Province, and Tala-tchu probably refers to the Derqu River in Chindu County, but the detailed locality was not labeled for any examined type so the precise type locality for the lectotype is unclear.</p></tp:treatment-sec><tp:treatment-sec sec-type="Type series" id="SECID0EABBG"><title>Type series.</title><p><bold><italic>Lectotype</italic></bold> of <italic><tp:taxon-name><tp:taxon-name-part taxon-name-part-type="genus" reg="Pterostichus">Pterostichus</tp:taxon-name-part> <tp:taxon-name-part taxon-name-part-type="species" reg="przewalskyi">przewalskyi</tp:taxon-name-part></tp:taxon-name></italic> Tschitschérine (designated herein), male (<named-content xmlns:xlink="http://www.w3.org/1999/xlink" content-type="dwc:institutional_code" xlink:type="simple">ZIN</named-content>) [Figs <xref ref-type="fig" rid="F4">24</xref>, <xref ref-type="fig" rid="F5">30</xref>, <xref ref-type="fig" rid="F5">31</xref>, <xref ref-type="fig" rid="F7">47</xref>], Amdo / Przewalskii m. Typ. Tschitscherin det / Zoological Institute Russian Academy of Sciences, St. Petersburg [yellow label]. <bold><italic>Paralectotypes</italic></bold> of <italic><tp:taxon-name><tp:taxon-name-part taxon-name-part-type="genus" reg="Pterostichus">Pterostichus</tp:taxon-name-part> <tp:taxon-name-part taxon-name-part-type="species" reg="przewalskyi">przewalskyi</tp:taxon-name-part></tp:taxon-name></italic> Tschitschérine, 1 male (<named-content xmlns:xlink="http://www.w3.org/1999/xlink" content-type="dwc:institutional_code" xlink:type="simple">ZIN</named-content>), N. E. Thibet, 1884, Przewalsky / Przewalskii m. typ. Tschitscherin det / Zoological Institute, Russian Academy of Sciences, St. Petersburg [yellow label]. 1 female (<named-content xmlns:xlink="http://www.w3.org/1999/xlink" content-type="dwc:institutional_code" xlink:type="simple">NMPC</named-content>), N.E. Thibet, 1884, Przewalsky. / przewalskii m., typ., Tschitscherin det / Type [red label] / przewalskii, typ., Tsch., Det. Tschitscherin [pink label].</p></tp:treatment-sec><tp:treatment-sec sec-type="type material" id="SECID0EDDBG"><title>Non-type material.</title><p>1 female (<named-content xmlns:xlink="http://www.w3.org/1999/xlink" content-type="dwc:institutional_code" xlink:type="simple">IZAS</named-content>), China, N Sichuan prov., Hongyuan, ca. 4200 m, 21.7–3.8.1991, J. Kalab leg. 1 male (<named-content xmlns:xlink="http://www.w3.org/1999/xlink" content-type="dwc:institutional_code" xlink:type="simple">IZAS</named-content>) [Figs <xref ref-type="fig" rid="F7">42</xref>, <xref ref-type="fig" rid="F7">51</xref>], Ch-NW Sichuan, ±3700 m, <named-content xmlns:xlink="http://www.w3.org/1999/xlink" content-type="dwc:verbatimCoordinates" xlink:type="simple"><named-content content-type="geo-json" specific-use="{&#34;type&#34;:&#34;Point&#34;,&#34;coordinates&#34;:[98.060000,32.590000]}" id="NCID0E5DBG" xlink:type="simple">32.59N, 98.06E</named-content></named-content>, 3+15/7, SERXÜ env. 1995, alpine meadow, Jaroslav Turna leg. 1 female (<named-content xmlns:xlink="http://www.w3.org/1999/xlink" content-type="dwc:institutional_code" xlink:type="simple">IZAS</named-content>), Qinghai, Baima county, Makehe, Meilanggou, 2013.VI.28, D 3500 m, Chen Jin leg. 2 males (<named-content xmlns:xlink="http://www.w3.org/1999/xlink" content-type="dwc:institutional_code" xlink:type="simple">IZAS</named-content>) [Figs <xref ref-type="fig" rid="F4">25</xref>, <xref ref-type="fig" rid="F7">44</xref>, <xref ref-type="fig" rid="F7">50</xref>], Sichuan, Zoigê county, 8km W. of Hongxing, wetland, 3236 m, <named-content xmlns:xlink="http://www.w3.org/1999/xlink" content-type="dwc:verbatimCoordinates" xlink:type="simple"><named-content content-type="geo-json" specific-use="{&#34;type&#34;:&#34;Point&#34;,&#34;coordinates&#34;:[102.654500,34.123600]}" id="NCID0E3EBG" xlink:type="simple">34.1236N, 102.6545E</named-content></named-content>, under rock, 2016.VII.25, Shi HL lgt. 3 males and 1 female (<named-content xmlns:xlink="http://www.w3.org/1999/xlink" content-type="dwc:institutional_code" xlink:type="simple">IZAS</named-content>) [Figs <xref ref-type="fig" rid="F5">32</xref>, <xref ref-type="fig" rid="F5">33</xref>, <xref ref-type="fig" rid="F7">49</xref>], Qinghai, Jigzhi county, E. of Luanshitou pass; alpine meadow; 4091 m; <named-content xmlns:xlink="http://www.w3.org/1999/xlink" content-type="dwc:verbatimCoordinates" xlink:type="simple"><named-content content-type="geo-json" specific-use="{&#34;type&#34;:&#34;Point&#34;,&#34;coordinates&#34;:[101.253700,33.400800]}" id="NCID0EVFBG" xlink:type="simple">33.4008N, 101.2537E</named-content></named-content>; 2017.VIII.2, pitfall trap, SHI HL, LU ZB, ZHU PZ &amp; YAN WF leg. 1 male (<named-content xmlns:xlink="http://www.w3.org/1999/xlink" content-type="dwc:institutional_code" xlink:type="simple">IZAS</named-content>) [Figs <xref ref-type="fig" rid="F7">43</xref>, <xref ref-type="fig" rid="F7">48</xref>], Qinghai, Jigzhi county, Luanshitou pass; alpine meadow; 4212 m; <named-content xmlns:xlink="http://www.w3.org/1999/xlink" content-type="dwc:verbatimCoordinates" xlink:type="simple"><named-content content-type="geo-json" specific-use="{&#34;type&#34;:&#34;Point&#34;,&#34;coordinates&#34;:[101.243200,33.398600]}" id="NCID0EKGBG" xlink:type="simple">33.3986N, 101.2432E</named-content></named-content>; 2017.VIII.2, under stone, SHI HL, LU ZB, ZHU PZ &amp; YAN WF leg. 8 females (<named-content xmlns:xlink="http://www.w3.org/1999/xlink" content-type="dwc:institutional_code" xlink:type="simple">IZAS</named-content>) [Figs <xref ref-type="fig" rid="F8">59–61</xref>], Qinghai, Chidu county, 2 km S of Zhenqin; alpine wetland, 4329 m, <named-content xmlns:xlink="http://www.w3.org/1999/xlink" content-type="dwc:verbatimCoordinates" xlink:type="simple"><named-content content-type="geo-json" specific-use="{&#34;type&#34;:&#34;Point&#34;,&#34;coordinates&#34;:[97.297700,33.390800]}" id="NCID0E2GBG" xlink:type="simple">33.3908N, 97.2977E</named-content></named-content>, 2017.VII.27, under stone, SHI HL, LU ZB, ZHU PZ &amp; YAN WF leg.</p></tp:treatment-sec><tp:treatment-sec sec-type="diagnosis" id="SECID0EAHBG"><title>Diagnosis.</title><p>Femora reddish brown. Pronotum cordate; lateral margins strongly sinuate before basal angles; basal angles right-angled, clearly pointed outwards. Elytral basal fovea depressed between inner and outer grooves; basal pore present; third interval often with two setigerous pores. Fifth tarsomere glabrous ventrally; right paramere strongly elongate and bent, apex rounded, not declined to dorsum.</p></tp:treatment-sec><tp:treatment-sec sec-type="description" id="SECID0EFHBG"><title>Description.</title><p><abbrev xmlns:xlink="http://www.w3.org/1999/xlink" xlink:title="body length" id="ABBRID0ELHBG" xlink:type="simple">BL</abbrev> 12.0–13.4 mm, BW 4.8–5.6 mm. Robust, black, femora reddish brown except black apex; elytra slightly shiny. <bold><italic>Head</italic></bold> large, frons smooth or very sparsely punctate; genae short, less than one-third length of eyes; eyes prominent. <bold><italic>Pronotum</italic></bold> cordate; widest slightly before middle, <abbrev xmlns:xlink="http://www.w3.org/1999/xlink" xlink:title="pronotum width" id="ABBRID0EVHBG" xlink:type="simple">PW</abbrev>/<abbrev xmlns:xlink="http://www.w3.org/1999/xlink" xlink:title="pronotum length" id="ABBRID0EZHBG" xlink:type="simple">PL</abbrev> = 1.33–1.41; lateral margins largely rounded before the middle, strongly sinuate before basal angles; one mid-lateral seta present at apical third; basal margin slightly wider than apical margin, <abbrev xmlns:xlink="http://www.w3.org/1999/xlink" xlink:title="pronotum basal width" id="ABBRID0E4HBG" xlink:type="simple">PBW</abbrev>/<abbrev xmlns:xlink="http://www.w3.org/1999/xlink" xlink:title="pronotum apical width" id="ABBRID0EBIBG" xlink:type="simple">PAW</abbrev> = 1.02–1.12; basal angles rectangular, clearly protruding outwards; basal foveae deep, inner and outer grooves faintly defined, inner groove straight, distant from basal margin, outer groove shorter than inner one, extending to basal margin; basal fovea depressed between inner and outer grooves, coarsely punctate in basal fovea; area between outer groove and lateral margin hardly convex; disc convex, smooth, slightly transversely rugose; apical angle rounded, not protruding. <bold><italic>Elytra</italic></bold> oblong, <abbrev xmlns:xlink="http://www.w3.org/1999/xlink" xlink:title="Elytra length" id="ABBRID0EIIBG" xlink:type="simple">EL</abbrev>/<abbrev xmlns:xlink="http://www.w3.org/1999/xlink" xlink:title="elytral width" id="ABBRID0EMIBG" xlink:type="simple">EW</abbrev> = 1.42–1.45; basal ridge slightly oblique; shoulder rounded, basal ridge and lateral margin forming an obtuse angle, humeral tooth small and obtuse; apical plica indistinct; basal setigerous pores present; scutellar striae complete; intervals slightly convex; microsculpture similar in both sexes, finely isodiametric; third interval usually with two setigerous pores, at basal two-fifths and two-thirds respectively, occasionally with one or three pores on one elytron, all adjacent to second stria; ninth interval with umbilical series regularly arranged, slightly sparser in the middle; striae deep, indistinctly punctate. Fifth tarsomere glabrous ventrally; meso- and metatarsomere I and II with outer groove. Terminal ventrite shallowly depressed and finely rugose in males. <bold><italic>Male genitalia.</italic></bold> Ventral margin of median lobe nearly straight at middle, gradually bent downwards near apex; apical orifice opening left-dorsally; apical lamella small, rounded triangular, length sub-equal to basal width, apex rounded (Figs <xref ref-type="fig" rid="F5">30</xref>, <xref ref-type="fig" rid="F5">31</xref>); apical lamella slightly twisted, forming a continuously curved dorsal-left surface (Figs <xref ref-type="fig" rid="F7">42–44</xref>). Right paramere strongly elongate and curved, the obtuse angle between basal portion and apical portion 100–105°; apex slightly thick, well rounded, not or weakly bent to dorsum (Figs <xref ref-type="fig" rid="F7">47–51</xref>). Endophallus bent to the ventral side of aedeagus, major portion of endophallus located at ventral side of median lobe apex; <abbrev xmlns:xlink="http://www.w3.org/1999/xlink" xlink:title="gonopore" id="ABBRID0EDJBG" xlink:type="simple">gp</abbrev> opened to basal-dorsum; <abbrev xmlns:xlink="http://www.w3.org/1999/xlink" xlink:title="gonopore lobe" id="ABBRID0EHJBG" xlink:type="simple">gpl</abbrev> large and coniform; <abbrev xmlns:xlink="http://www.w3.org/1999/xlink" xlink:title="gonopore piece" id="ABBRID0ELJBG" xlink:type="simple">gpp</abbrev> large and cap-like, on the ventral side of <abbrev xmlns:xlink="http://www.w3.org/1999/xlink" xlink:title="gonopore" id="ABBRID0EPJBG" xlink:type="simple">gp</abbrev>; two groups of lobes recognized: <abbrev xmlns:xlink="http://www.w3.org/1999/xlink" xlink:title="right lobe" id="ABBRID0ETJBG" xlink:type="simple">rl</abbrev> on ventral-right surface of endophallus, large, rounded or apex a little pointed; <abbrev xmlns:xlink="http://www.w3.org/1999/xlink" xlink:title="left basal lobe" id="ABBRID0EXJBG" xlink:type="simple">lbl</abbrev> on ventral-left surface of endophallus, divided into two clearly separated sub-lobes, the basal one large and nearly rounded, the apical one much smaller than the basal one; <abbrev xmlns:xlink="http://www.w3.org/1999/xlink" xlink:title="left apical lobe" id="ABBRID0E2JBG" xlink:type="simple">lal</abbrev> absent (Figs <xref ref-type="fig" rid="F5">32</xref>, <xref ref-type="fig" rid="F5">33</xref>). <bold><italic>Female genitalia.</italic></bold> Gonocoxite II of ovipositor slightly slender, length ca. 2.5 times maximum width; inner and outer margins near straight, each with one ensiform setae before middle, apex narrowly rounded, with two very short nematiform setae in a groove (Figs <xref ref-type="fig" rid="F8">60</xref>, <xref ref-type="fig" rid="F8">61</xref>). Spermatheca moderately long and tube-like, length ca. 15 times maximum width (Fig. <xref ref-type="fig" rid="F8">59</xref>).</p></tp:treatment-sec><tp:treatment-sec sec-type="distribution" id="SECID0EWKBG"><title>Distribution.</title><p>Qinghai (southeast part), Sichuan (northwest part). Probably also in southwest Gansu (Map <xref ref-type="fig" rid="F6">2</xref>).</p><fig id="F6" position="float" orientation="portrait"><object-id xmlns:xlink="http://www.w3.org/1999/xlink" content-type="doi" xlink:type="simple">10.3897/zookeys.953.52282.map2</object-id><object-id xmlns:xlink="http://www.w3.org/1999/xlink" content-type="arpha" xlink:type="simple">8B1196F0-6B12-537C-A977-E06CB230F2F4</object-id><label>Map 2.</label><caption><p>Distributions for <italic><tp:taxon-name><tp:taxon-name-part taxon-name-part-type="genus" reg="Pterostichus">P.</tp:taxon-name-part> <tp:taxon-name-part taxon-name-part-type="species" reg="przewalskyi">przewalskyi</tp:taxon-name-part></tp:taxon-name></italic>.</p></caption><graphic xmlns:xlink="http://www.w3.org/1999/xlink" xlink:href="zookeys-953-061-g004.jpg" position="float" orientation="portrait" xlink:type="simple" id="oo_436349.jpg"><uri content-type="original_file" xlink:type="simple">https://binary.pensoft.net/fig/436349</uri></graphic></fig></tp:treatment-sec><tp:treatment-sec sec-type="habitat" id="SECID0EYLBG"><title>Habitat.</title><p>This hygrophilous species tends to live in wet habitats such as wetlands or the banks of seasonal streams on alpine meadows.</p></tp:treatment-sec><tp:treatment-sec sec-type="remarks" id="SECID0E4LBG"><title>Remarks.</title><p>This species was described based on an unspecified number of specimens from “Amdo: près des rivières Tala-tchu et By-tchu” collected by Przewalsky in 1884. In the collection of <named-content xmlns:xlink="http://www.w3.org/1999/xlink" content-type="dwc:institutional_code" xlink:type="simple">ZIN</named-content>, we examined two males which matched with the original literature. We designated the male with its genitalia dissected as the lectotype herein, for the taxonomic purpose of fixing the species name to a single specimen and preventing further confusion.</p><p><xref ref-type="bibr" rid="B6">Sciaky (1996)</xref> assigned this species to the subgenus <tp:taxon-name><tp:taxon-name-part taxon-name-part-type="subgenus" reg="Sinoreophilus">Sinoreophilus</tp:taxon-name-part></tp:taxon-name> due to external similarities but this species has its right paramere strongly elongated and the elytral microsculpture is similar in both sexes, supporting a close relationship to <italic><tp:taxon-name><tp:taxon-name-part taxon-name-part-type="genus" reg="Pterostichus">P.</tp:taxon-name-part> <tp:taxon-name-part taxon-name-part-type="species" reg="singularis">singularis</tp:taxon-name-part></tp:taxon-name></italic>. So, we herein moved it from the subgenus <tp:taxon-name><tp:taxon-name-part taxon-name-part-type="subgenus" reg="Sinoreophilus">Sinoreophilus</tp:taxon-name-part></tp:taxon-name> to the subgenus <tp:taxon-name><tp:taxon-name-part taxon-name-part-type="subgenus" reg="Chinapterus">Chinapterus</tp:taxon-name-part></tp:taxon-name>.</p></tp:treatment-sec><tp:treatment-sec><!--Section generated to contain objects referenced in tp:taxon-treatment.--><fig id="F4" position="float" orientation="portrait"><object-id xmlns:xlink="http://www.w3.org/1999/xlink" content-type="doi" xlink:type="simple">10.3897/zookeys.953.52282.figures24-29</object-id><object-id xmlns:xlink="http://www.w3.org/1999/xlink" content-type="arpha" xlink:type="simple">1511F298-B015-5A0F-86FB-D2E68C7475A7</object-id><label>Figures 24–29.</label><caption><p>Habitus of <tp:taxon-name><tp:taxon-name-part taxon-name-part-type="genus" reg="Pterostichus">Pterostichus</tp:taxon-name-part></tp:taxon-name> (<tp:taxon-name><tp:taxon-name-part taxon-name-part-type="subgenus" reg="Chinapterus">Chinapterus</tp:taxon-name-part></tp:taxon-name>) spp. <bold>24</bold> Lectotype of <italic><tp:taxon-name><tp:taxon-name-part taxon-name-part-type="genus" reg="Pterostichus">P.</tp:taxon-name-part> <tp:taxon-name-part taxon-name-part-type="species" reg="przewalskyi">przewalskyi</tp:taxon-name-part></tp:taxon-name></italic>, male (<named-content xmlns:xlink="http://www.w3.org/1999/xlink" content-type="dwc:institutional_code" xlink:type="simple">ZIN</named-content>) <bold>25</bold><italic><tp:taxon-name><tp:taxon-name-part taxon-name-part-type="genus" reg="Pterostichus">P.</tp:taxon-name-part> <tp:taxon-name-part taxon-name-part-type="species" reg="przewalskyi">przewalskyi</tp:taxon-name-part></tp:taxon-name></italic>, male, LT: Hongxing (<named-content xmlns:xlink="http://www.w3.org/1999/xlink" content-type="dwc:institutional_code" xlink:type="simple">IZAS</named-content>) <bold>26</bold> Holotype of <italic><tp:taxon-name><tp:taxon-name-part taxon-name-part-type="genus" reg="Pterostichus">P.</tp:taxon-name-part> <tp:taxon-name-part taxon-name-part-type="species" reg="lianhuaensis">lianhuaensis</tp:taxon-name-part></tp:taxon-name></italic> sp. nov. (<named-content xmlns:xlink="http://www.w3.org/1999/xlink" content-type="dwc:institutional_code" xlink:type="simple">IZAS</named-content>) <bold>27</bold> Paratype of <italic><tp:taxon-name><tp:taxon-name-part taxon-name-part-type="genus" reg="Pterostichus">P.</tp:taxon-name-part> <tp:taxon-name-part taxon-name-part-type="species" reg="lianhuaensis">lianhuaensis</tp:taxon-name-part></tp:taxon-name></italic> sp. nov., male (<named-content xmlns:xlink="http://www.w3.org/1999/xlink" content-type="dwc:institutional_code" xlink:type="simple">IZAS</named-content>) <bold>28</bold> Holotype of <italic><tp:taxon-name><tp:taxon-name-part taxon-name-part-type="genus" reg="Pterostichus">P.</tp:taxon-name-part> <tp:taxon-name-part taxon-name-part-type="species" reg="liupanensis">liupanensis</tp:taxon-name-part></tp:taxon-name></italic> sp. nov. (<named-content xmlns:xlink="http://www.w3.org/1999/xlink" content-type="dwc:institutional_code" xlink:type="simple">IZAS</named-content>) <bold>29</bold> Paratype of <italic><tp:taxon-name><tp:taxon-name-part taxon-name-part-type="genus" reg="Pterostichus">P.</tp:taxon-name-part> <tp:taxon-name-part taxon-name-part-type="species" reg="liupanensis">liupanensis</tp:taxon-name-part></tp:taxon-name></italic> sp. nov., male (<named-content xmlns:xlink="http://www.w3.org/1999/xlink" content-type="dwc:institutional_code" xlink:type="simple">IZAS</named-content>).</p></caption><graphic xmlns:xlink="http://www.w3.org/1999/xlink" xlink:href="zookeys-953-061-g005.jpg" position="float" orientation="portrait" xlink:type="simple" id="oo_436350.jpg"><uri content-type="original_file" xlink:type="simple">https://binary.pensoft.net/fig/436350</uri></graphic></fig><fig id="F5" position="float" orientation="portrait"><object-id xmlns:xlink="http://www.w3.org/1999/xlink" content-type="doi" xlink:type="simple">10.3897/zookeys.953.52282.figures30-41</object-id><object-id xmlns:xlink="http://www.w3.org/1999/xlink" content-type="arpha" xlink:type="simple">6602ED73-0828-5A0B-8F0B-3AD20F7F85D3</object-id><label>Figures 30–41.</label><caption><p>male genitalia of <tp:taxon-name><tp:taxon-name-part taxon-name-part-type="genus" reg="Pterostichus">Pterostichus</tp:taxon-name-part></tp:taxon-name> (<tp:taxon-name><tp:taxon-name-part taxon-name-part-type="subgenus" reg="Chinapterus">Chinapterus</tp:taxon-name-part></tp:taxon-name>) spp. <bold>30–33</bold><italic><tp:taxon-name><tp:taxon-name-part taxon-name-part-type="genus" reg="Pterostichus">P.</tp:taxon-name-part> <tp:taxon-name-part taxon-name-part-type="species" reg="przewalskyi">przewalskyi</tp:taxon-name-part></tp:taxon-name></italic>; 30–31 median lobe of aedeagus, dorsal and left lateral view, Lectotype (<named-content xmlns:xlink="http://www.w3.org/1999/xlink" content-type="dwc:institutional_code" xlink:type="simple">ZIN</named-content>) <bold>32, 33</bold> endophallus, right and left lateral view, LT: Jigzhi (<named-content xmlns:xlink="http://www.w3.org/1999/xlink" content-type="dwc:institutional_code" xlink:type="simple">IZAS</named-content>) <bold>34–37</bold><italic><tp:taxon-name><tp:taxon-name-part taxon-name-part-type="genus" reg="Pterostichus">P.</tp:taxon-name-part> <tp:taxon-name-part taxon-name-part-type="species" reg="lianhuaensis">lianhuaensis</tp:taxon-name-part></tp:taxon-name></italic> sp. nov. <bold>34, 35</bold> median lobe of aedeagus, dorsal and left lateral view, Holotype (<named-content xmlns:xlink="http://www.w3.org/1999/xlink" content-type="dwc:institutional_code" xlink:type="simple">IZAS</named-content>) <bold>36, 37</bold> endophallus, right and left lateral view, Paratype, LT: Lianhuashan (<named-content xmlns:xlink="http://www.w3.org/1999/xlink" content-type="dwc:institutional_code" xlink:type="simple">IZAS</named-content>) <bold>38–41</bold><italic><tp:taxon-name><tp:taxon-name-part taxon-name-part-type="genus" reg="Pterostichus">P.</tp:taxon-name-part> <tp:taxon-name-part taxon-name-part-type="species" reg="liupanensis">liupanensis</tp:taxon-name-part></tp:taxon-name></italic> sp. nov. <bold>38, 39</bold> median lobe of aedeagus, dorsal and left lateral view, Holotype (<named-content xmlns:xlink="http://www.w3.org/1999/xlink" content-type="dwc:institutional_code" xlink:type="simple">IZAS</named-content>) <bold>40, 41</bold> endophallus, right and left lateral view, Paratype, LT: Liupanshan, Xixia (<named-content xmlns:xlink="http://www.w3.org/1999/xlink" content-type="dwc:institutional_code" xlink:type="simple">IZAS</named-content>). Scale bars: 0.5 mm, abbreviations as stated in text.</p></caption><graphic xmlns:xlink="http://www.w3.org/1999/xlink" xlink:href="zookeys-953-061-g007.jpg" position="float" orientation="portrait" xlink:type="simple" id="oo_436352.jpg"><uri content-type="original_file" xlink:type="simple">https://binary.pensoft.net/fig/436352</uri></graphic></fig><fig id="F7" position="float" orientation="portrait"><object-id xmlns:xlink="http://www.w3.org/1999/xlink" content-type="doi" xlink:type="simple">10.3897/zookeys.953.52282.figures42-57</object-id><object-id xmlns:xlink="http://www.w3.org/1999/xlink" content-type="arpha" xlink:type="simple">E99FA8FF-D8A1-5AD8-9F9B-4D6BF16772A9</object-id><label>Figures 42–57.</label><caption><p>male genitalia of <tp:taxon-name><tp:taxon-name-part taxon-name-part-type="genus" reg="Pterostichus">Pterostichus</tp:taxon-name-part></tp:taxon-name> (<tp:taxon-name><tp:taxon-name-part taxon-name-part-type="subgenus" reg="Chinapterus">Chinapterus</tp:taxon-name-part></tp:taxon-name>) spp. <bold>42–46</bold> Apex of median lobe, dorsal left view <bold>42</bold><italic><tp:taxon-name><tp:taxon-name-part taxon-name-part-type="genus" reg="Pterostichus">P.</tp:taxon-name-part> <tp:taxon-name-part taxon-name-part-type="species" reg="przewalskyi">przewalskyi</tp:taxon-name-part></tp:taxon-name></italic>, LT: Serxü (<named-content xmlns:xlink="http://www.w3.org/1999/xlink" content-type="dwc:institutional_code" xlink:type="simple">IZAS</named-content>) <bold>43</bold><italic><tp:taxon-name><tp:taxon-name-part taxon-name-part-type="genus" reg="Pterostichus">P.</tp:taxon-name-part> <tp:taxon-name-part taxon-name-part-type="species" reg="przewalskyi">przewalskyi</tp:taxon-name-part></tp:taxon-name></italic>, LT: Jigzhi (<named-content xmlns:xlink="http://www.w3.org/1999/xlink" content-type="dwc:institutional_code" xlink:type="simple">IZAS</named-content>) <bold>44</bold><italic><tp:taxon-name><tp:taxon-name-part taxon-name-part-type="genus" reg="Pterostichus">P.</tp:taxon-name-part> <tp:taxon-name-part taxon-name-part-type="species" reg="przewalskyi">przewalskyi</tp:taxon-name-part></tp:taxon-name></italic>, LT: Hongxing (<named-content xmlns:xlink="http://www.w3.org/1999/xlink" content-type="dwc:institutional_code" xlink:type="simple">IZAS</named-content>) <bold>45</bold><italic><tp:taxon-name><tp:taxon-name-part taxon-name-part-type="genus" reg="Pterostichus">P.</tp:taxon-name-part> <tp:taxon-name-part taxon-name-part-type="species" reg="lianhuaensis">lianhuaensis</tp:taxon-name-part></tp:taxon-name></italic> sp. nov. Holotype (<named-content xmlns:xlink="http://www.w3.org/1999/xlink" content-type="dwc:institutional_code" xlink:type="simple">IZAS</named-content>) <bold>46</bold><italic><tp:taxon-name><tp:taxon-name-part taxon-name-part-type="genus" reg="Pterostichus">P.</tp:taxon-name-part> <tp:taxon-name-part taxon-name-part-type="species" reg="liupanensis">liupanensis</tp:taxon-name-part></tp:taxon-name></italic> sp. nov. Holotype (<named-content xmlns:xlink="http://www.w3.org/1999/xlink" content-type="dwc:institutional_code" xlink:type="simple">IZAS</named-content>) <bold>47–57</bold> right paramere, inner face <bold>47–51</bold><italic><tp:taxon-name><tp:taxon-name-part taxon-name-part-type="genus" reg="Pterostichus">P.</tp:taxon-name-part> <tp:taxon-name-part taxon-name-part-type="species" reg="przewalskyi">przewalskyi</tp:taxon-name-part></tp:taxon-name></italic><bold>52–54</bold><italic><tp:taxon-name><tp:taxon-name-part taxon-name-part-type="genus" reg="Pterostichus">P.</tp:taxon-name-part> <tp:taxon-name-part taxon-name-part-type="species" reg="lianhuaensis">lianhuaensis</tp:taxon-name-part></tp:taxon-name></italic> sp. nov. <bold>55–57</bold><italic><tp:taxon-name><tp:taxon-name-part taxon-name-part-type="genus" reg="Pterostichus">P.</tp:taxon-name-part> <tp:taxon-name-part taxon-name-part-type="species" reg="liupanensis">liupanensis</tp:taxon-name-part></tp:taxon-name></italic> sp. nov. <bold>47</bold> Lectotype (<named-content xmlns:xlink="http://www.w3.org/1999/xlink" content-type="dwc:institutional_code" xlink:type="simple">ZIN</named-content>) <bold>48</bold> LT: Jigzhi (<named-content xmlns:xlink="http://www.w3.org/1999/xlink" content-type="dwc:institutional_code" xlink:type="simple">IZAS</named-content>) <bold>49</bold> LT: Jigzhi (<named-content xmlns:xlink="http://www.w3.org/1999/xlink" content-type="dwc:institutional_code" xlink:type="simple">IZAS</named-content>) <bold>50</bold> LT: Hongxing (<named-content xmlns:xlink="http://www.w3.org/1999/xlink" content-type="dwc:institutional_code" xlink:type="simple">IZAS</named-content>) <bold>51</bold> LT: Serxü (<named-content xmlns:xlink="http://www.w3.org/1999/xlink" content-type="dwc:institutional_code" xlink:type="simple">IZAS</named-content>) <bold>52</bold> Holotype (<named-content xmlns:xlink="http://www.w3.org/1999/xlink" content-type="dwc:institutional_code" xlink:type="simple">IZAS</named-content>) <bold>53</bold> Paratype, LT: Lianhuashan (<named-content xmlns:xlink="http://www.w3.org/1999/xlink" content-type="dwc:institutional_code" xlink:type="simple">IZAS</named-content>) <bold>54</bold> Paratype, LT: Lianhuashan, Shahetan (<named-content xmlns:xlink="http://www.w3.org/1999/xlink" content-type="dwc:institutional_code" xlink:type="simple">IZAS</named-content>) <bold>55</bold> Holotype (<named-content xmlns:xlink="http://www.w3.org/1999/xlink" content-type="dwc:institutional_code" xlink:type="simple">IZAS</named-content>) <bold>56</bold> Paratype, LT: Liupanshan, Longtan (<named-content xmlns:xlink="http://www.w3.org/1999/xlink" content-type="dwc:institutional_code" xlink:type="simple">IZAS</named-content>) <bold>57</bold> Paratype, LT: Liupanshan, Xixia (<named-content xmlns:xlink="http://www.w3.org/1999/xlink" content-type="dwc:institutional_code" xlink:type="simple">IZAS</named-content>). Scale bars: 0.5 mm (<bold>42–45</bold>, <bold>47–57</bold>); 0.2 mm (<bold>46</bold>).</p></caption><graphic xmlns:xlink="http://www.w3.org/1999/xlink" xlink:href="zookeys-953-061-g008.jpg" position="float" orientation="portrait" xlink:type="simple" id="oo_436353.jpg"><uri content-type="original_file" xlink:type="simple">https://binary.pensoft.net/fig/436353</uri></graphic></fig><fig id="F8" position="float" orientation="portrait"><object-id xmlns:xlink="http://www.w3.org/1999/xlink" content-type="doi" xlink:type="simple">10.3897/zookeys.953.52282.figures58-65</object-id><object-id xmlns:xlink="http://www.w3.org/1999/xlink" content-type="arpha" xlink:type="simple">DAA2244F-E7DE-513C-8578-14983A9EDE52</object-id><label>Figures 58–65.</label><caption><p>female genitalia of <tp:taxon-name><tp:taxon-name-part taxon-name-part-type="genus" reg="Pterostichus">Pterostichus</tp:taxon-name-part></tp:taxon-name> (<tp:taxon-name><tp:taxon-name-part taxon-name-part-type="subgenus" reg="Chinapterus">Chinapterus</tp:taxon-name-part></tp:taxon-name>) spp. <bold>58, 59</bold> Female reproductive system <bold>58</bold><italic><tp:taxon-name><tp:taxon-name-part taxon-name-part-type="genus" reg="Pterostichus">P.</tp:taxon-name-part> <tp:taxon-name-part taxon-name-part-type="species" reg="singularis">singularis</tp:taxon-name-part></tp:taxon-name></italic>, LT: Pass Xining-Guide (<named-content xmlns:xlink="http://www.w3.org/1999/xlink" content-type="dwc:institutional_code" xlink:type="simple">IZAS</named-content>) <bold>59</bold><italic><tp:taxon-name><tp:taxon-name-part taxon-name-part-type="genus" reg="Pterostichus">P.</tp:taxon-name-part> <tp:taxon-name-part taxon-name-part-type="species" reg="przewalskyi">przewalskyi</tp:taxon-name-part></tp:taxon-name></italic>, LT: Zhenqin (<named-content xmlns:xlink="http://www.w3.org/1999/xlink" content-type="dwc:institutional_code" xlink:type="simple">IZAS</named-content>). Scale bar: 0.5 mm. <bold>60–65</bold> Female ovipositor <bold>60, 61</bold><italic><tp:taxon-name><tp:taxon-name-part taxon-name-part-type="genus" reg="Pterostichus">P.</tp:taxon-name-part> <tp:taxon-name-part taxon-name-part-type="species" reg="przewalskyi">przewalskyi</tp:taxon-name-part></tp:taxon-name></italic>, LT: Zhenqin (<named-content xmlns:xlink="http://www.w3.org/1999/xlink" content-type="dwc:institutional_code" xlink:type="simple">IZAS</named-content>) <bold>62, 63</bold><italic><tp:taxon-name><tp:taxon-name-part taxon-name-part-type="genus" reg="Pterostichus">P.</tp:taxon-name-part> <tp:taxon-name-part taxon-name-part-type="species" reg="lianhuaensis">lianhuaensis</tp:taxon-name-part></tp:taxon-name></italic> sp. nov., Paratype LT: Lianhuashan (<named-content xmlns:xlink="http://www.w3.org/1999/xlink" content-type="dwc:institutional_code" xlink:type="simple">IZAS</named-content>) <bold>64–65</bold><italic><tp:taxon-name><tp:taxon-name-part taxon-name-part-type="genus" reg="Pterostichus">P.</tp:taxon-name-part> <tp:taxon-name-part taxon-name-part-type="species" reg="singularis">singularis</tp:taxon-name-part></tp:taxon-name></italic>, LT: Pass Xining-Guide (<named-content xmlns:xlink="http://www.w3.org/1999/xlink" content-type="dwc:institutional_code" xlink:type="simple">IZAS</named-content>) <bold>60, 62, 64</bold> Gonocoxite II, inner view, <bold>61, 63, 65</bold> Gonocoxite I, II, ventral view. Scale basr: 0.2 mm.</p></caption><graphic xmlns:xlink="http://www.w3.org/1999/xlink" xlink:href="zookeys-953-061-g010.jpg" position="float" orientation="portrait" xlink:type="simple" id="oo_436355.jpg"><uri content-type="original_file" xlink:type="simple">https://binary.pensoft.net/fig/436355</uri></graphic></fig></tp:treatment-sec><ref-list><ref id="B9"><mixed-citation xmlns:xlink="http://www.w3.org/1999/xlink" xlink:type="simple"><person-group><name name-style="western"><surname>Tschitschérine</surname><given-names>T</given-names></name></person-group> (<year>1888</year>) <article-title><tp:taxon-name><tp:taxon-name-part taxon-name-part-type="class">Insecta</tp:taxon-name-part></tp:taxon-name> in itinere CI.N. Przewalskii in Asia centrali novissime lecta. V. <tp:taxon-name><tp:taxon-name-part taxon-name-part-type="tribe">Pterostichini</tp:taxon-name-part></tp:taxon-name>.</article-title><source>Horae Societatis Entomologicae Rossicae</source><volume>22</volume>: <fpage>362</fpage>–<lpage>367</lpage>.</mixed-citation></ref><ref id="B6"><mixed-citation xmlns:xlink="http://www.w3.org/1999/xlink" xlink:type="simple"><person-group><name name-style="western"><surname>Sciaky</surname><given-names>R</given-names></name></person-group> (<year>1996</year>) <article-title>New taxa and new synonyms among <tp:taxon-name><tp:taxon-name-part taxon-name-part-type="subfamily">Pterostichinae</tp:taxon-name-part></tp:taxon-name> from Asia (<tp:taxon-name><tp:taxon-name-part taxon-name-part-type="order">Coleoptera</tp:taxon-name-part></tp:taxon-name><tp:taxon-name><tp:taxon-name-part taxon-name-part-type="family">Carabidae</tp:taxon-name-part></tp:taxon-name>).</article-title><source>Entomofauna</source><volume>17</volume>: <fpage>429</fpage>–<lpage>439</lpage>.</mixed-citation></ref></ref-list></tp:taxon-treatment>
