# Supplementary material for: The genus Pterostichus in China III: a brief review of subgenus Chinapterus Berlov (Coleoptera, Carabidae) with descriptions of two new species
Source: Zookeys. 2020 Jul 27;953:61–83. doi: 10.3897/zookeys.953.52282 (PMC7398959; doi:10.3897/zookeys.953.52282)
Supplement: XML Treatment for Pterostichus (Chinapterus) lianhuaensis [file zookeys.953.52282-treatment4.xml]

<!DOCTYPE tp:taxon-treatment
  PUBLIC "-//TaxonX//DTD Taxonomic Treatment Publishing DTD v0 20100105//EN" "tax-treatment-NSO.dtd">
<tp:taxon-treatment xmlns:tp="http://www.plazi.org/taxpub"><tp:treatment-meta><kwd-group><label>Taxon classification</label><kwd><named-content xmlns:xlink="http://www.w3.org/1999/xlink" content-type="kingdom">Animalia</named-content></kwd><kwd><named-content xmlns:xlink="http://www.w3.org/1999/xlink" content-type="order">Coleoptera</named-content></kwd><kwd><named-content xmlns:xlink="http://www.w3.org/1999/xlink" content-type="family">Carabidae</named-content></kwd></kwd-group><mixed-citation publication-type="journal"><person-group><name><surname>Dorjderem</surname><given-names>Sodnomtsog</given-names></name><name><surname>Shi</surname><given-names>Hongliang</given-names></name><name><surname>Liang</surname><given-names>Hongbin</given-names></name></person-group><article-title>The genus <italic><tp:taxon-name><tp:taxon-name-part taxon-name-part-type="genus" reg="Pterostichus">Pterostichus</tp:taxon-name-part></tp:taxon-name></italic> in China III: a brief review of subgenus <italic><tp:taxon-name><tp:taxon-name-part taxon-name-part-type="subgenus" reg="Chinapterus">Chinapterus</tp:taxon-name-part></tp:taxon-name></italic> Berlov (<tp:taxon-name><tp:taxon-name-part taxon-name-part-type="order">Coleoptera</tp:taxon-name-part></tp:taxon-name>, <tp:taxon-name><tp:taxon-name-part taxon-name-part-type="family">Carabidae</tp:taxon-name-part></tp:taxon-name>) with descriptions of two new species</article-title><source>Zookeys</source><day>27</day><month>7</month><year>2020</year><volume>953</volume><fpage>61</fpage><lpage>83</lpage><pub-id pub-id-type="doi">10.3897/zookeys.953.52282</pub-id></mixed-citation></tp:treatment-meta><tp:nomenclature><tp:taxon-name><object-id xmlns:xlink="http://www.w3.org/1999/xlink" content-type="arpha" xlink:type="simple">3C9A21AD-7E1B-5957-880C-B5E946E930A1</object-id>
              <tp:taxon-name-part taxon-name-part-type="genus" reg="Pterostichus">Pterostichus</tp:taxon-name-part> (<tp:taxon-name-part taxon-name-part-type="subgenus" reg="Chinapterus">Chinapterus</tp:taxon-name-part>) <tp:taxon-name-part taxon-name-part-type="species" reg="lianhuaensis">lianhuaensis</tp:taxon-name-part><object-id xmlns:xlink="http://www.w3.org/1999/xlink" content-type="zoobank" xlink:type="simple">http://zoobank.org/DE1CB5E1-EA91-4EDE-A244-70FC63F5DCFD</object-id></tp:taxon-name><tp:taxon-status xmlns:xlink="http://www.w3.org/1999/xlink" xlink:type="simple">sp. nov.</tp:taxon-status><xref ref-type="fig" rid="F4">Habitus, Figs 26</xref><xref ref-type="fig" rid="F4">, 27</xref><xref ref-type="fig" rid="F5">; male genitalia, Figs 34–37</xref><xref ref-type="fig" rid="F7">, 45</xref><xref ref-type="fig" rid="F7">, 52–54</xref><xref ref-type="fig" rid="F8">; female genitalia, Figs 61</xref><xref ref-type="fig" rid="F8">, 62</xref></tp:nomenclature><tp:treatment-sec sec-type="Type series" id="SECID0E1PBG"><title>Type series.</title><p><bold><italic>Holotype</italic></bold>: male (<named-content xmlns:xlink="http://www.w3.org/1999/xlink" content-type="dwc:institutional_code" xlink:type="simple">IZAS</named-content>) [Figs <xref ref-type="fig" rid="F4">26</xref>, <xref ref-type="fig" rid="F5">34</xref>, <xref ref-type="fig" rid="F5">35</xref>, <xref ref-type="fig" rid="F7">45</xref>, <xref ref-type="fig" rid="F7">52</xref>], China, Gansu, Kangle, Lianhuashan, Shahetan station <named-content xmlns:xlink="http://www.w3.org/1999/xlink" content-type="dwc:verbatimCoordinates" xlink:type="simple"><named-content content-type="geo-json" specific-use="{&#34;type&#34;:&#34;Point&#34;,&#34;coordinates&#34;:[103.734720,34.939170]}" id="NCID0EBRBG" xlink:type="simple">34.93917N, 103.73472E</named-content></named-content> / 2850 m, 2008.VI.1, WANG J. leg.; pit fall; Institute of Zoology. <bold><italic>Paratypes</italic></bold>: 1 male and 1 female (<named-content xmlns:xlink="http://www.w3.org/1999/xlink" content-type="dwc:institutional_code" xlink:type="simple">IZAS</named-content>), 2012,VI,21 D 2960 m, China, Gansu, Kangle, Lianhuashan, <named-content xmlns:xlink="http://www.w3.org/1999/xlink" content-type="dwc:verbatimCoordinates" xlink:type="simple"><named-content content-type="geo-json" specific-use="{&#34;type&#34;:&#34;Point&#34;,&#34;coordinates&#34;:[103.750540,34.935770]}" id="NCID0ERRBG" xlink:type="simple">34.93577N, 103.75054E</named-content></named-content> / Morii leg., Inst. of Zoology, CAS. 1 male and 2 females (<named-content xmlns:xlink="http://www.w3.org/1999/xlink" content-type="dwc:institutional_code" xlink:type="simple">IZAS</named-content>) [Figs <xref ref-type="fig" rid="F4">27</xref>, <xref ref-type="fig" rid="F5">36</xref>, <xref ref-type="fig" rid="F5">37</xref>, <xref ref-type="fig" rid="F7">53</xref>, <xref ref-type="fig" rid="F8">62</xref>, <xref ref-type="fig" rid="F8">63</xref>], 2012,VI,22. D 2960 m, Gansu, Kangle, Lianhuashan, <named-content xmlns:xlink="http://www.w3.org/1999/xlink" content-type="dwc:verbatimCoordinates" xlink:type="simple"><named-content content-type="geo-json" specific-use="{&#34;type&#34;:&#34;Point&#34;,&#34;coordinates&#34;:[103.728600,34.919430]}" id="NCID0EWSBG" xlink:type="simple">34.91943N, 103.72860E</named-content></named-content> / Liang Hongbin, Sota leg., Inst. of Zoology, CAS. 1 male and 1 female (<named-content xmlns:xlink="http://www.w3.org/1999/xlink" content-type="dwc:institutional_code" xlink:type="simple">IZAS</named-content>) [Fig. <xref ref-type="fig" rid="F7">54</xref>], China, Gansu, Kangle, Lianhuashan, Shahetan station <named-content xmlns:xlink="http://www.w3.org/1999/xlink" content-type="dwc:verbatimCoordinates" xlink:type="simple"><named-content content-type="geo-json" specific-use="{&#34;type&#34;:&#34;Point&#34;,&#34;coordinates&#34;:[103.734720,34.939170]}" id="NCID0EHTBG" xlink:type="simple">34.93917N, 103.73472E</named-content></named-content> / 2850 m, 2008.VII.6, WANG J. leg.; pitfall trap; Institute of Zoology.</p><fig id="F4" position="float" orientation="portrait"><object-id xmlns:xlink="http://www.w3.org/1999/xlink" content-type="doi" xlink:type="simple">10.3897/zookeys.953.52282.figures24-29</object-id><object-id xmlns:xlink="http://www.w3.org/1999/xlink" content-type="arpha" xlink:type="simple">1511F298-B015-5A0F-86FB-D2E68C7475A7</object-id><label>Figures 24–29.</label><caption><p>Habitus of <tp:taxon-name><tp:taxon-name-part taxon-name-part-type="genus" reg="Pterostichus">Pterostichus</tp:taxon-name-part></tp:taxon-name> (<tp:taxon-name><tp:taxon-name-part taxon-name-part-type="subgenus" reg="Chinapterus">Chinapterus</tp:taxon-name-part></tp:taxon-name>) spp. <bold>24</bold> Lectotype of <italic><tp:taxon-name><tp:taxon-name-part taxon-name-part-type="genus" reg="Pterostichus">P.</tp:taxon-name-part> <tp:taxon-name-part taxon-name-part-type="species" reg="przewalskyi">przewalskyi</tp:taxon-name-part></tp:taxon-name></italic>, male (<named-content xmlns:xlink="http://www.w3.org/1999/xlink" content-type="dwc:institutional_code" xlink:type="simple">ZIN</named-content>) <bold>25</bold><italic><tp:taxon-name><tp:taxon-name-part taxon-name-part-type="genus" reg="Pterostichus">P.</tp:taxon-name-part> <tp:taxon-name-part taxon-name-part-type="species" reg="przewalskyi">przewalskyi</tp:taxon-name-part></tp:taxon-name></italic>, male, LT: Hongxing (<named-content xmlns:xlink="http://www.w3.org/1999/xlink" content-type="dwc:institutional_code" xlink:type="simple">IZAS</named-content>) <bold>26</bold> Holotype of <italic><tp:taxon-name><tp:taxon-name-part taxon-name-part-type="genus" reg="Pterostichus">P.</tp:taxon-name-part> <tp:taxon-name-part taxon-name-part-type="species" reg="lianhuaensis">lianhuaensis</tp:taxon-name-part></tp:taxon-name></italic> sp. nov. (<named-content xmlns:xlink="http://www.w3.org/1999/xlink" content-type="dwc:institutional_code" xlink:type="simple">IZAS</named-content>) <bold>27</bold> Paratype of <italic><tp:taxon-name><tp:taxon-name-part taxon-name-part-type="genus" reg="Pterostichus">P.</tp:taxon-name-part> <tp:taxon-name-part taxon-name-part-type="species" reg="lianhuaensis">lianhuaensis</tp:taxon-name-part></tp:taxon-name></italic> sp. nov., male (<named-content xmlns:xlink="http://www.w3.org/1999/xlink" content-type="dwc:institutional_code" xlink:type="simple">IZAS</named-content>) <bold>28</bold> Holotype of <italic><tp:taxon-name><tp:taxon-name-part taxon-name-part-type="genus" reg="Pterostichus">P.</tp:taxon-name-part> <tp:taxon-name-part taxon-name-part-type="species" reg="liupanensis">liupanensis</tp:taxon-name-part></tp:taxon-name></italic> sp. nov. (<named-content xmlns:xlink="http://www.w3.org/1999/xlink" content-type="dwc:institutional_code" xlink:type="simple">IZAS</named-content>) <bold>29</bold> Paratype of <italic><tp:taxon-name><tp:taxon-name-part taxon-name-part-type="genus" reg="Pterostichus">P.</tp:taxon-name-part> <tp:taxon-name-part taxon-name-part-type="species" reg="liupanensis">liupanensis</tp:taxon-name-part></tp:taxon-name></italic> sp. nov., male (<named-content xmlns:xlink="http://www.w3.org/1999/xlink" content-type="dwc:institutional_code" xlink:type="simple">IZAS</named-content>).</p></caption><graphic xmlns:xlink="http://www.w3.org/1999/xlink" xlink:href="zookeys-953-061-g005.jpg" position="float" orientation="portrait" xlink:type="simple" id="oo_436350.jpg"><uri content-type="original_file" xlink:type="simple">https://binary.pensoft.net/fig/436350</uri></graphic></fig></tp:treatment-sec><tp:treatment-sec sec-type="diagnosis" id="SECID0EQXBG"><title>Diagnosis.</title><p>Femora black; pronotum cordate, lateral margins strongly sinuate before basal angles, which clearly pointed outwards; basal foveae convex between inner and outer grooves; elytral basal pore present, third interval often with three setigerous pores; fifth tarsomere with one or two pairs of fine setae ventrally; right paramere strongly elongated and bent, apex slightly bent to dorsum, angulate at dorso-apical end.</p></tp:treatment-sec><tp:treatment-sec sec-type="description" id="SECID0EVXBG"><title>Description.</title><p><abbrev xmlns:xlink="http://www.w3.org/1999/xlink" xlink:title="body length" id="ABBRID0E2XBG" xlink:type="simple">BL</abbrev> 12.3–13.6 mm, BW 5.0–5.5 mm. Robust, black, femora completely black, elytra slightly shiny. Head large, frons smooth or very sparsely punctate; genae short, less than one-third length of eyes; eyes prominent. <bold><italic>Pronotum</italic></bold> cordate; widest slightly before middle, <abbrev xmlns:xlink="http://www.w3.org/1999/xlink" xlink:title="pronotum width" id="ABBRID0ECYBG" xlink:type="simple">PW</abbrev>/<abbrev xmlns:xlink="http://www.w3.org/1999/xlink" xlink:title="pronotum length" id="ABBRID0EGYBG" xlink:type="simple">PL</abbrev> = 1.31–1.40; lateral margins largely rounded before middle, strongly sinuate before basal angles; one mid-lateral seta present at apical one-third; basal margin slightly wider than apical margin, <abbrev xmlns:xlink="http://www.w3.org/1999/xlink" xlink:title="pronotum basal width" id="ABBRID0EKYBG" xlink:type="simple">PBW</abbrev>/<abbrev xmlns:xlink="http://www.w3.org/1999/xlink" xlink:title="pronotum apical width" id="ABBRID0EOYBG" xlink:type="simple">PAW</abbrev> = 1.02–1.13; basal angles rectangular, clearly protruding outwards; basal foveae narrow and deep, inner groove well present, apex reaching basal third of pronotum, outer groove obsolete; basal fovea convex between inner and outer grooves, not convex between outer groove and lateral margin, basal foveal area coarsely punctate; disc convex, smooth, finely transversely rugose on basal half; apical angles rounded, not protruding. <bold><italic>Elytra</italic></bold> oblong, <abbrev xmlns:xlink="http://www.w3.org/1999/xlink" xlink:title="Elytra length" id="ABBRID0EVYBG" xlink:type="simple">EL</abbrev>/<abbrev xmlns:xlink="http://www.w3.org/1999/xlink" xlink:title="elytral width" id="ABBRID0EZYBG" xlink:type="simple">EW</abbrev> = 1.36–1.46; basal ridge slightly oblique; shoulder rounded, basal ridge and lateral margin forming an obtuse angle, humeral tooth small and obtuse; apical plica indistinct; basal setigerous pores present; scutellar striae complete; intervals slightly convex, microsculpture similar in both sexes, finely isodiametric; third interval usually with three setigerous pores, the basal one at basal seventh, adjacent to third stria, the apical two at basal two-fifths and two-thirds respectively, all adjacent to second stria, occasionally with four or five pores on one elytron; ninth interval with umbilical series regularly arranged, slightly sparser in middle; striae deep, indistinctly punctate. Fifth tarsomere with one or two pairs of setae ventrally; meso- and metatarsomere I and II with outer groove. Terminal ventrite shallowly depressed and finely rugose in males. <bold><italic>Male genitalia.</italic></bold> Ventral margin of median lobe near straight at middle, gradually bent downwards near apex; apical orifice opened left-dorsally; apical lamella small, rounded triangular, length subequal to basal width, apex rounded, weakly bent to left (Figs <xref ref-type="fig" rid="F5">34</xref>, <xref ref-type="fig" rid="F5">35</xref>); apical lamella slightly twisted, forming a continuously curved dorsal-left surface (Fig. <xref ref-type="fig" rid="F7">45</xref>). Right paramere strongly elongate and curved, the acute angle between basal portion and apical portion 85–90°; apex slightly thick, slightly angulate at dorsal-apical end, slightly bent to dorsum (Figs <xref ref-type="fig" rid="F7">52–54</xref>). Endophallus bent to the ventral side of aedeagus, major portion of endophallus located at ventral side of median lobe apex; <abbrev xmlns:xlink="http://www.w3.org/1999/xlink" xlink:title="gonopore" id="ABBRID0EQZBG" xlink:type="simple">gp</abbrev> opened to basal-dorsum; <abbrev xmlns:xlink="http://www.w3.org/1999/xlink" xlink:title="gonopore lobe" id="ABBRID0EUZBG" xlink:type="simple">gpl</abbrev> large and coniform; <abbrev xmlns:xlink="http://www.w3.org/1999/xlink" xlink:title="gonopore piece" id="ABBRID0EYZBG" xlink:type="simple">gpp</abbrev> large and cap-like, on ventral side of <abbrev xmlns:xlink="http://www.w3.org/1999/xlink" xlink:title="gonopore" id="ABBRID0E3ZBG" xlink:type="simple">gp</abbrev>; three groups of lobes recognized: <abbrev xmlns:xlink="http://www.w3.org/1999/xlink" xlink:title="right lobe" id="ABBRID0EA1BG" xlink:type="simple">rl</abbrev> on ventral-right surface of endophallus, large, near rounded, without projection; <abbrev xmlns:xlink="http://www.w3.org/1999/xlink" xlink:title="left basal lobe" id="ABBRID0EE1BG" xlink:type="simple">lbl</abbrev> on ventral-left surface of endophallus, large and fully round, not divided into sub-lobes; <abbrev xmlns:xlink="http://www.w3.org/1999/xlink" xlink:title="left apical lobe" id="ABBRID0EI1BG" xlink:type="simple">lal</abbrev> on left surface of endophallus, very small, rounded or divided into two small sub-lobes (Figs <xref ref-type="fig" rid="F5">36</xref>, <xref ref-type="fig" rid="F5">37</xref>). <bold><italic>Female genitalia</italic></bold> same as that of <italic><tp:taxon-name><tp:taxon-name-part taxon-name-part-type="genus" reg="Pterostichus">P.</tp:taxon-name-part> <tp:taxon-name-part taxon-name-part-type="species" reg="przewalskyi">przewalskyi</tp:taxon-name-part></tp:taxon-name></italic> (Figs <xref ref-type="fig" rid="F8">62</xref>, <xref ref-type="fig" rid="F8">63</xref>).</p></tp:treatment-sec><tp:treatment-sec sec-type="distribution" id="SECID0EK2BG"><title>Distribution.</title><p>Only known from the type locality, Lianhua Shan mountain, Kangle County, south of Gansu province (Map <xref ref-type="fig" rid="F9">3</xref>).</p><fig id="F9" position="float" orientation="portrait"><object-id xmlns:xlink="http://www.w3.org/1999/xlink" content-type="doi" xlink:type="simple">10.3897/zookeys.953.52282.map3</object-id><object-id xmlns:xlink="http://www.w3.org/1999/xlink" content-type="arpha" xlink:type="simple">9FB15A4B-E529-5A9E-A93D-E1A055EE8716</object-id><label>Map 3.</label><caption><p>Distributions for <italic><tp:taxon-name><tp:taxon-name-part taxon-name-part-type="genus" reg="Pterostichus">P.</tp:taxon-name-part> <tp:taxon-name-part taxon-name-part-type="species" reg="lianhuaensis">lianhuaensis</tp:taxon-name-part></tp:taxon-name></italic> sp. nov. (red) and <italic><tp:taxon-name><tp:taxon-name-part taxon-name-part-type="genus" reg="Pterostichus">P.</tp:taxon-name-part> <tp:taxon-name-part taxon-name-part-type="species" reg="liupanensis">liupanensis</tp:taxon-name-part></tp:taxon-name></italic> sp. nov. (blue).</p></caption><graphic xmlns:xlink="http://www.w3.org/1999/xlink" xlink:href="zookeys-953-061-g006.jpg" position="float" orientation="portrait" xlink:type="simple" id="oo_436351.jpg"><uri content-type="original_file" xlink:type="simple">https://binary.pensoft.net/fig/436351</uri></graphic></fig></tp:treatment-sec><tp:treatment-sec sec-type="etymology" id="SECID0EX3BG"><title>Etymology.</title><p>The name of the new species refers to its type locality, Lianhua mountain.</p></tp:treatment-sec><tp:treatment-sec sec-type="remarks" id="SECID0E33BG"><title>Remarks.</title><p>This species is similar to <italic><tp:taxon-name><tp:taxon-name-part taxon-name-part-type="genus" reg="Pterostichus">P.</tp:taxon-name-part> <tp:taxon-name-part taxon-name-part-type="species" reg="przewalskyi">przewalskyi</tp:taxon-name-part></tp:taxon-name></italic> in having a large body size, lateral margins of the pronotum strongly sinuate before basal angles, but differs from the latter in: (1) femora completely black; (2) basal foveae convex between inner and outer grooves; (3) elytra third interval usually with three pores, the basal one adjacent to the third stria; (4) fifth tarsomere with one or two setae ventrally. In <italic><tp:taxon-name><tp:taxon-name-part taxon-name-part-type="genus" reg="Pterostichus">P.</tp:taxon-name-part> <tp:taxon-name-part taxon-name-part-type="species" reg="przewalskyi">przewalskyi</tp:taxon-name-part></tp:taxon-name></italic>, femora reddish brown; basal foveae of pronotum depressed between inner and outer grooves; elytral third interval usually with two pores, if with three the basal one adjacent to the second stria; fifth tarsomere glabrous ventrally. The male genitalia of these two species are very similar, with small differences in: (1) apical lamella of aedeagus weakly bent to left in <italic><tp:taxon-name><tp:taxon-name-part taxon-name-part-type="genus" reg="Pterostichus">P.</tp:taxon-name-part> <tp:taxon-name-part taxon-name-part-type="species" reg="lianhuaensis">lianhuaensis</tp:taxon-name-part></tp:taxon-name></italic> sp. nov. (Fig. <xref ref-type="fig" rid="F5">34</xref>), almost straight in <italic><tp:taxon-name><tp:taxon-name-part taxon-name-part-type="genus" reg="Pterostichus">P.</tp:taxon-name-part> <tp:taxon-name-part taxon-name-part-type="species" reg="przewalskyi">przewalskyi</tp:taxon-name-part></tp:taxon-name></italic> (Fig. <xref ref-type="fig" rid="F5">30</xref>); (2) apex of right paramere slightly angulate at dorsal-apical end in <italic><tp:taxon-name><tp:taxon-name-part taxon-name-part-type="genus" reg="Pterostichus">P.</tp:taxon-name-part> <tp:taxon-name-part taxon-name-part-type="species" reg="lianhuaensis">lianhuaensis</tp:taxon-name-part></tp:taxon-name></italic> sp. nov., completely rounded in <italic><tp:taxon-name><tp:taxon-name-part taxon-name-part-type="genus" reg="Pterostichus">P.</tp:taxon-name-part> <tp:taxon-name-part taxon-name-part-type="species" reg="przewalskyi">przewalskyi</tp:taxon-name-part></tp:taxon-name></italic>; (3) right paramere more bent in <italic><tp:taxon-name><tp:taxon-name-part taxon-name-part-type="genus" reg="Pterostichus">P.</tp:taxon-name-part> <tp:taxon-name-part taxon-name-part-type="species" reg="lianhuaensis">lianhuaensis</tp:taxon-name-part></tp:taxon-name></italic> sp. nov., forming an acute angle 85–90°, versus 100–105° in <italic><tp:taxon-name><tp:taxon-name-part taxon-name-part-type="genus" reg="Pterostichus">P.</tp:taxon-name-part> <tp:taxon-name-part taxon-name-part-type="species" reg="przewalskyi">przewalskyi</tp:taxon-name-part></tp:taxon-name></italic>; (4) endophallus with <abbrev xmlns:xlink="http://www.w3.org/1999/xlink" xlink:title="left basal lobe" id="ABBRID0EDAAI" xlink:type="simple">lbl</abbrev> not divided and <abbrev xmlns:xlink="http://www.w3.org/1999/xlink" xlink:title="left apical lobe" id="ABBRID0EHAAI" xlink:type="simple">lal</abbrev> present in <italic><tp:taxon-name><tp:taxon-name-part taxon-name-part-type="genus" reg="Pterostichus">P.</tp:taxon-name-part> <tp:taxon-name-part taxon-name-part-type="species" reg="lianhuaensis">lianhuaensis</tp:taxon-name-part></tp:taxon-name></italic> sp. nov., <abbrev xmlns:xlink="http://www.w3.org/1999/xlink" xlink:title="left basal lobe" id="ABBRID0EWAAI" xlink:type="simple">lbl</abbrev> divided into two sub-lobes and <abbrev xmlns:xlink="http://www.w3.org/1999/xlink" xlink:title="left apical lobe" id="ABBRID0E1AAI" xlink:type="simple">lal</abbrev> absent in <italic><tp:taxon-name><tp:taxon-name-part taxon-name-part-type="genus" reg="Pterostichus">P.</tp:taxon-name-part> <tp:taxon-name-part taxon-name-part-type="species" reg="przewalskyi">przewalskyi</tp:taxon-name-part></tp:taxon-name></italic>.</p><p>We noticed that this new species only has very minute differences from <italic><tp:taxon-name><tp:taxon-name-part taxon-name-part-type="genus" reg="Pterostichus">P.</tp:taxon-name-part> <tp:taxon-name-part taxon-name-part-type="species" reg="przewalskyi">przewalskyi</tp:taxon-name-part></tp:taxon-name></italic> in the male genitalia. However, considering the stable gaps between their features (especially the external characters) and distributions, we decide to establish a new species but not a new subspecies. A similar situation is also present in the next new species, <italic><tp:taxon-name><tp:taxon-name-part taxon-name-part-type="genus" reg="Pterostichus">P.</tp:taxon-name-part> <tp:taxon-name-part taxon-name-part-type="species" reg="liupanensis">liupanensis</tp:taxon-name-part></tp:taxon-name></italic>. Several external differences among these three species are generally of interspecific level in other <italic><tp:taxon-name><tp:taxon-name-part taxon-name-part-type="genus" reg="Pterostichus">Pterostichus</tp:taxon-name-part></tp:taxon-name></italic> groups, such as the shape of the pronotum base and basal fovea, chaetotaxy on elytral third interval, and setae on the fifth tarsomere.</p></tp:treatment-sec><tp:treatment-sec><!--Section generated to contain objects referenced in tp:taxon-treatment.--><fig id="F5" position="float" orientation="portrait"><object-id xmlns:xlink="http://www.w3.org/1999/xlink" content-type="doi" xlink:type="simple">10.3897/zookeys.953.52282.figures30-41</object-id><object-id xmlns:xlink="http://www.w3.org/1999/xlink" content-type="arpha" xlink:type="simple">6602ED73-0828-5A0B-8F0B-3AD20F7F85D3</object-id><label>Figures 30–41.</label><caption><p>male genitalia of <tp:taxon-name><tp:taxon-name-part taxon-name-part-type="genus" reg="Pterostichus">Pterostichus</tp:taxon-name-part></tp:taxon-name> (<tp:taxon-name><tp:taxon-name-part taxon-name-part-type="subgenus" reg="Chinapterus">Chinapterus</tp:taxon-name-part></tp:taxon-name>) spp. <bold>30–33</bold><italic><tp:taxon-name><tp:taxon-name-part taxon-name-part-type="genus" reg="Pterostichus">P.</tp:taxon-name-part> <tp:taxon-name-part taxon-name-part-type="species" reg="przewalskyi">przewalskyi</tp:taxon-name-part></tp:taxon-name></italic>; 30–31 median lobe of aedeagus, dorsal and left lateral view, Lectotype (<named-content xmlns:xlink="http://www.w3.org/1999/xlink" content-type="dwc:institutional_code" xlink:type="simple">ZIN</named-content>) <bold>32, 33</bold> endophallus, right and left lateral view, LT: Jigzhi (<named-content xmlns:xlink="http://www.w3.org/1999/xlink" content-type="dwc:institutional_code" xlink:type="simple">IZAS</named-content>) <bold>34–37</bold><italic><tp:taxon-name><tp:taxon-name-part taxon-name-part-type="genus" reg="Pterostichus">P.</tp:taxon-name-part> <tp:taxon-name-part taxon-name-part-type="species" reg="lianhuaensis">lianhuaensis</tp:taxon-name-part></tp:taxon-name></italic> sp. nov. <bold>34, 35</bold> median lobe of aedeagus, dorsal and left lateral view, Holotype (<named-content xmlns:xlink="http://www.w3.org/1999/xlink" content-type="dwc:institutional_code" xlink:type="simple">IZAS</named-content>) <bold>36, 37</bold> endophallus, right and left lateral view, Paratype, LT: Lianhuashan (<named-content xmlns:xlink="http://www.w3.org/1999/xlink" content-type="dwc:institutional_code" xlink:type="simple">IZAS</named-content>) <bold>38–41</bold><italic><tp:taxon-name><tp:taxon-name-part taxon-name-part-type="genus" reg="Pterostichus">P.</tp:taxon-name-part> <tp:taxon-name-part taxon-name-part-type="species" reg="liupanensis">liupanensis</tp:taxon-name-part></tp:taxon-name></italic> sp. nov. <bold>38, 39</bold> median lobe of aedeagus, dorsal and left lateral view, Holotype (<named-content xmlns:xlink="http://www.w3.org/1999/xlink" content-type="dwc:institutional_code" xlink:type="simple">IZAS</named-content>) <bold>40, 41</bold> endophallus, right and left lateral view, Paratype, LT: Liupanshan, Xixia (<named-content xmlns:xlink="http://www.w3.org/1999/xlink" content-type="dwc:institutional_code" xlink:type="simple">IZAS</named-content>). Scale bars: 0.5 mm, abbreviations as stated in text.</p></caption><graphic xmlns:xlink="http://www.w3.org/1999/xlink" xlink:href="zookeys-953-061-g007.jpg" position="float" orientation="portrait" xlink:type="simple" id="oo_436352.jpg"><uri content-type="original_file" xlink:type="simple">https://binary.pensoft.net/fig/436352</uri></graphic></fig><fig id="F7" position="float" orientation="portrait"><object-id xmlns:xlink="http://www.w3.org/1999/xlink" content-type="doi" xlink:type="simple">10.3897/zookeys.953.52282.figures42-57</object-id><object-id xmlns:xlink="http://www.w3.org/1999/xlink" content-type="arpha" xlink:type="simple">E99FA8FF-D8A1-5AD8-9F9B-4D6BF16772A9</object-id><label>Figures 42–57.</label><caption><p>male genitalia of <tp:taxon-name><tp:taxon-name-part taxon-name-part-type="genus" reg="Pterostichus">Pterostichus</tp:taxon-name-part></tp:taxon-name> (<tp:taxon-name><tp:taxon-name-part taxon-name-part-type="subgenus" reg="Chinapterus">Chinapterus</tp:taxon-name-part></tp:taxon-name>) spp. <bold>42–46</bold> Apex of median lobe, dorsal left view <bold>42</bold><italic><tp:taxon-name><tp:taxon-name-part taxon-name-part-type="genus" reg="Pterostichus">P.</tp:taxon-name-part> <tp:taxon-name-part taxon-name-part-type="species" reg="przewalskyi">przewalskyi</tp:taxon-name-part></tp:taxon-name></italic>, LT: Serxü (<named-content xmlns:xlink="http://www.w3.org/1999/xlink" content-type="dwc:institutional_code" xlink:type="simple">IZAS</named-content>) <bold>43</bold><italic><tp:taxon-name><tp:taxon-name-part taxon-name-part-type="genus" reg="Pterostichus">P.</tp:taxon-name-part> <tp:taxon-name-part taxon-name-part-type="species" reg="przewalskyi">przewalskyi</tp:taxon-name-part></tp:taxon-name></italic>, LT: Jigzhi (<named-content xmlns:xlink="http://www.w3.org/1999/xlink" content-type="dwc:institutional_code" xlink:type="simple">IZAS</named-content>) <bold>44</bold><italic><tp:taxon-name><tp:taxon-name-part taxon-name-part-type="genus" reg="Pterostichus">P.</tp:taxon-name-part> <tp:taxon-name-part taxon-name-part-type="species" reg="przewalskyi">przewalskyi</tp:taxon-name-part></tp:taxon-name></italic>, LT: Hongxing (<named-content xmlns:xlink="http://www.w3.org/1999/xlink" content-type="dwc:institutional_code" xlink:type="simple">IZAS</named-content>) <bold>45</bold><italic><tp:taxon-name><tp:taxon-name-part taxon-name-part-type="genus" reg="Pterostichus">P.</tp:taxon-name-part> <tp:taxon-name-part taxon-name-part-type="species" reg="lianhuaensis">lianhuaensis</tp:taxon-name-part></tp:taxon-name></italic> sp. nov. Holotype (<named-content xmlns:xlink="http://www.w3.org/1999/xlink" content-type="dwc:institutional_code" xlink:type="simple">IZAS</named-content>) <bold>46</bold><italic><tp:taxon-name><tp:taxon-name-part taxon-name-part-type="genus" reg="Pterostichus">P.</tp:taxon-name-part> <tp:taxon-name-part taxon-name-part-type="species" reg="liupanensis">liupanensis</tp:taxon-name-part></tp:taxon-name></italic> sp. nov. Holotype (<named-content xmlns:xlink="http://www.w3.org/1999/xlink" content-type="dwc:institutional_code" xlink:type="simple">IZAS</named-content>) <bold>47–57</bold> right paramere, inner face <bold>47–51</bold><italic><tp:taxon-name><tp:taxon-name-part taxon-name-part-type="genus" reg="Pterostichus">P.</tp:taxon-name-part> <tp:taxon-name-part taxon-name-part-type="species" reg="przewalskyi">przewalskyi</tp:taxon-name-part></tp:taxon-name></italic><bold>52–54</bold><italic><tp:taxon-name><tp:taxon-name-part taxon-name-part-type="genus" reg="Pterostichus">P.</tp:taxon-name-part> <tp:taxon-name-part taxon-name-part-type="species" reg="lianhuaensis">lianhuaensis</tp:taxon-name-part></tp:taxon-name></italic> sp. nov. <bold>55–57</bold><italic><tp:taxon-name><tp:taxon-name-part taxon-name-part-type="genus" reg="Pterostichus">P.</tp:taxon-name-part> <tp:taxon-name-part taxon-name-part-type="species" reg="liupanensis">liupanensis</tp:taxon-name-part></tp:taxon-name></italic> sp. nov. <bold>47</bold> Lectotype (<named-content xmlns:xlink="http://www.w3.org/1999/xlink" content-type="dwc:institutional_code" xlink:type="simple">ZIN</named-content>) <bold>48</bold> LT: Jigzhi (<named-content xmlns:xlink="http://www.w3.org/1999/xlink" content-type="dwc:institutional_code" xlink:type="simple">IZAS</named-content>) <bold>49</bold> LT: Jigzhi (<named-content xmlns:xlink="http://www.w3.org/1999/xlink" content-type="dwc:institutional_code" xlink:type="simple">IZAS</named-content>) <bold>50</bold> LT: Hongxing (<named-content xmlns:xlink="http://www.w3.org/1999/xlink" content-type="dwc:institutional_code" xlink:type="simple">IZAS</named-content>) <bold>51</bold> LT: Serxü (<named-content xmlns:xlink="http://www.w3.org/1999/xlink" content-type="dwc:institutional_code" xlink:type="simple">IZAS</named-content>) <bold>52</bold> Holotype (<named-content xmlns:xlink="http://www.w3.org/1999/xlink" content-type="dwc:institutional_code" xlink:type="simple">IZAS</named-content>) <bold>53</bold> Paratype, LT: Lianhuashan (<named-content xmlns:xlink="http://www.w3.org/1999/xlink" content-type="dwc:institutional_code" xlink:type="simple">IZAS</named-content>) <bold>54</bold> Paratype, LT: Lianhuashan, Shahetan (<named-content xmlns:xlink="http://www.w3.org/1999/xlink" content-type="dwc:institutional_code" xlink:type="simple">IZAS</named-content>) <bold>55</bold> Holotype (<named-content xmlns:xlink="http://www.w3.org/1999/xlink" content-type="dwc:institutional_code" xlink:type="simple">IZAS</named-content>) <bold>56</bold> Paratype, LT: Liupanshan, Longtan (<named-content xmlns:xlink="http://www.w3.org/1999/xlink" content-type="dwc:institutional_code" xlink:type="simple">IZAS</named-content>) <bold>57</bold> Paratype, LT: Liupanshan, Xixia (<named-content xmlns:xlink="http://www.w3.org/1999/xlink" content-type="dwc:institutional_code" xlink:type="simple">IZAS</named-content>). Scale bars: 0.5 mm (<bold>42–45</bold>, <bold>47–57</bold>); 0.2 mm (<bold>46</bold>).</p></caption><graphic xmlns:xlink="http://www.w3.org/1999/xlink" xlink:href="zookeys-953-061-g008.jpg" position="float" orientation="portrait" xlink:type="simple" id="oo_436353.jpg"><uri content-type="original_file" xlink:type="simple">https://binary.pensoft.net/fig/436353</uri></graphic></fig><fig id="F8" position="float" orientation="portrait"><object-id xmlns:xlink="http://www.w3.org/1999/xlink" content-type="doi" xlink:type="simple">10.3897/zookeys.953.52282.figures58-65</object-id><object-id xmlns:xlink="http://www.w3.org/1999/xlink" content-type="arpha" xlink:type="simple">DAA2244F-E7DE-513C-8578-14983A9EDE52</object-id><label>Figures 58–65.</label><caption><p>female genitalia of <tp:taxon-name><tp:taxon-name-part taxon-name-part-type="genus" reg="Pterostichus">Pterostichus</tp:taxon-name-part></tp:taxon-name> (<tp:taxon-name><tp:taxon-name-part taxon-name-part-type="subgenus" reg="Chinapterus">Chinapterus</tp:taxon-name-part></tp:taxon-name>) spp. <bold>58, 59</bold> Female reproductive system <bold>58</bold><italic><tp:taxon-name><tp:taxon-name-part taxon-name-part-type="genus" reg="Pterostichus">P.</tp:taxon-name-part> <tp:taxon-name-part taxon-name-part-type="species" reg="singularis">singularis</tp:taxon-name-part></tp:taxon-name></italic>, LT: Pass Xining-Guide (<named-content xmlns:xlink="http://www.w3.org/1999/xlink" content-type="dwc:institutional_code" xlink:type="simple">IZAS</named-content>) <bold>59</bold><italic><tp:taxon-name><tp:taxon-name-part taxon-name-part-type="genus" reg="Pterostichus">P.</tp:taxon-name-part> <tp:taxon-name-part taxon-name-part-type="species" reg="przewalskyi">przewalskyi</tp:taxon-name-part></tp:taxon-name></italic>, LT: Zhenqin (<named-content xmlns:xlink="http://www.w3.org/1999/xlink" content-type="dwc:institutional_code" xlink:type="simple">IZAS</named-content>). Scale bar: 0.5 mm. <bold>60–65</bold> Female ovipositor <bold>60, 61</bold><italic><tp:taxon-name><tp:taxon-name-part taxon-name-part-type="genus" reg="Pterostichus">P.</tp:taxon-name-part> <tp:taxon-name-part taxon-name-part-type="species" reg="przewalskyi">przewalskyi</tp:taxon-name-part></tp:taxon-name></italic>, LT: Zhenqin (<named-content xmlns:xlink="http://www.w3.org/1999/xlink" content-type="dwc:institutional_code" xlink:type="simple">IZAS</named-content>) <bold>62, 63</bold><italic><tp:taxon-name><tp:taxon-name-part taxon-name-part-type="genus" reg="Pterostichus">P.</tp:taxon-name-part> <tp:taxon-name-part taxon-name-part-type="species" reg="lianhuaensis">lianhuaensis</tp:taxon-name-part></tp:taxon-name></italic> sp. nov., Paratype LT: Lianhuashan (<named-content xmlns:xlink="http://www.w3.org/1999/xlink" content-type="dwc:institutional_code" xlink:type="simple">IZAS</named-content>) <bold>64–65</bold><italic><tp:taxon-name><tp:taxon-name-part taxon-name-part-type="genus" reg="Pterostichus">P.</tp:taxon-name-part> <tp:taxon-name-part taxon-name-part-type="species" reg="singularis">singularis</tp:taxon-name-part></tp:taxon-name></italic>, LT: Pass Xining-Guide (<named-content xmlns:xlink="http://www.w3.org/1999/xlink" content-type="dwc:institutional_code" xlink:type="simple">IZAS</named-content>) <bold>60, 62, 64</bold> Gonocoxite II, inner view, <bold>61, 63, 65</bold> Gonocoxite I, II, ventral view. Scale basr: 0.2 mm.</p></caption><graphic xmlns:xlink="http://www.w3.org/1999/xlink" xlink:href="zookeys-953-061-g010.jpg" position="float" orientation="portrait" xlink:type="simple" id="oo_436355.jpg"><uri content-type="original_file" xlink:type="simple">https://binary.pensoft.net/fig/436355</uri></graphic></fig></tp:treatment-sec></tp:taxon-treatment>
