# Supplementary material for: The genus Pterostichus in China III: a brief review of subgenus Chinapterus Berlov (Coleoptera, Carabidae) with descriptions of two new species
Source: Zookeys. 2020 Jul 27;953:61–83. doi: 10.3897/zookeys.953.52282 (PMC7398959; doi:10.3897/zookeys.953.52282)
Supplement: XML Treatment for Pterostichus (Chinapterus) liupanensis [file zookeys.953.52282-treatment5.xml]

<!DOCTYPE tp:taxon-treatment
  PUBLIC "-//TaxonX//DTD Taxonomic Treatment Publishing DTD v0 20100105//EN" "tax-treatment-NSO.dtd">
<tp:taxon-treatment xmlns:tp="http://www.plazi.org/taxpub"><tp:treatment-meta><kwd-group><label>Taxon classification</label><kwd><named-content xmlns:xlink="http://www.w3.org/1999/xlink" content-type="kingdom">Animalia</named-content></kwd><kwd><named-content xmlns:xlink="http://www.w3.org/1999/xlink" content-type="order">Coleoptera</named-content></kwd><kwd><named-content xmlns:xlink="http://www.w3.org/1999/xlink" content-type="family">Carabidae</named-content></kwd></kwd-group><mixed-citation publication-type="journal"><person-group><name><surname>Dorjderem</surname><given-names>Sodnomtsog</given-names></name><name><surname>Shi</surname><given-names>Hongliang</given-names></name><name><surname>Liang</surname><given-names>Hongbin</given-names></name></person-group><article-title>The genus <italic><tp:taxon-name><tp:taxon-name-part taxon-name-part-type="genus" reg="Pterostichus">Pterostichus</tp:taxon-name-part></tp:taxon-name></italic> in China III: a brief review of subgenus <italic><tp:taxon-name><tp:taxon-name-part taxon-name-part-type="subgenus" reg="Chinapterus">Chinapterus</tp:taxon-name-part></tp:taxon-name></italic> Berlov (<tp:taxon-name><tp:taxon-name-part taxon-name-part-type="order">Coleoptera</tp:taxon-name-part></tp:taxon-name>, <tp:taxon-name><tp:taxon-name-part taxon-name-part-type="family">Carabidae</tp:taxon-name-part></tp:taxon-name>) with descriptions of two new species</article-title><source>Zookeys</source><day>27</day><month>7</month><year>2020</year><volume>953</volume><fpage>61</fpage><lpage>83</lpage><pub-id pub-id-type="doi">10.3897/zookeys.953.52282</pub-id></mixed-citation></tp:treatment-meta><tp:nomenclature><tp:taxon-name><object-id xmlns:xlink="http://www.w3.org/1999/xlink" content-type="arpha" xlink:type="simple">73854F7C-6587-561E-BCC8-EE2DB2AA9397</object-id>
              <tp:taxon-name-part taxon-name-part-type="genus" reg="Pterostichus">Pterostichus</tp:taxon-name-part> (<tp:taxon-name-part taxon-name-part-type="subgenus" reg="Chinapterus">Chinapterus</tp:taxon-name-part>) <tp:taxon-name-part taxon-name-part-type="species" reg="liupanensis">liupanensis</tp:taxon-name-part><object-id xmlns:xlink="http://www.w3.org/1999/xlink" content-type="zoobank" xlink:type="simple">http://zoobank.org/56C5BFFA-CAD8-41A5-BF61-A39BFEB7B862</object-id></tp:taxon-name><tp:taxon-status xmlns:xlink="http://www.w3.org/1999/xlink" xlink:type="simple">sp. nov.</tp:taxon-status><xref ref-type="fig" rid="F4">Habitus, Figs 28</xref><xref ref-type="fig" rid="F4">, 29</xref><xref ref-type="fig" rid="F5">; male genitalia, Figs 38–41</xref><xref ref-type="fig" rid="F7">, 46</xref><xref ref-type="fig" rid="F7">, 55–57</xref></tp:nomenclature><tp:treatment-sec sec-type="Type series" id="SECID0EGEAI"><title>Type series.</title><p><bold><italic>Holotype</italic></bold>: male (<named-content xmlns:xlink="http://www.w3.org/1999/xlink" content-type="dwc:institutional_code" xlink:type="simple">IZAS</named-content>) [Figs <xref ref-type="fig" rid="F4">28</xref>, <xref ref-type="fig" rid="F5">38</xref>, <xref ref-type="fig" rid="F5">39</xref>, <xref ref-type="fig" rid="F7">46</xref>, <xref ref-type="fig" rid="F7">55</xref>], China, Ningxia A.R., Liupanshan, Xixia Forestry Station, <named-content xmlns:xlink="http://www.w3.org/1999/xlink" content-type="dwc:verbatimCoordinates" xlink:type="simple"><named-content content-type="geo-json" specific-use="{&#34;type&#34;:&#34;Point&#34;,&#34;coordinates&#34;:[106.250860,35.516200]}" id="NCID0ENFAI" xlink:type="simple">35.51620N, 106.25086E</named-content></named-content> / 2200 m, 2008.6.25–27, Zhao Zongyi Pitfall trap, Institute of Zoology. <bold><italic>Paratypes</italic></bold>, 1 male (<named-content xmlns:xlink="http://www.w3.org/1999/xlink" content-type="dwc:institutional_code" xlink:type="simple">IZAS</named-content>) [Fig. <xref ref-type="fig" rid="F7">56</xref>], China, Ningxia A.R., Liupanshan, Longtan Forestry Station, <named-content xmlns:xlink="http://www.w3.org/1999/xlink" content-type="dwc:verbatimCoordinates" xlink:type="simple"><named-content content-type="geo-json" specific-use="{&#34;type&#34;:&#34;Point&#34;,&#34;coordinates&#34;:[106.345080,35.389820]}" id="NCID0EBGAI" xlink:type="simple">35.38982N, 106.34508E</named-content></named-content> / 1936 m, 2008.6.23–25, Lou Qiaozhe, pitfall trap, Institute of Zoology. 1 male (<named-content xmlns:xlink="http://www.w3.org/1999/xlink" content-type="dwc:institutional_code" xlink:type="simple">IZAS</named-content>) [Figs <xref ref-type="fig" rid="F4">29</xref>, <xref ref-type="fig" rid="F5">40</xref>, <xref ref-type="fig" rid="F5">41</xref>, <xref ref-type="fig" rid="F7">57</xref>], China, Ningxia A.R., Liupanshan, Xixia Forestry Station, <named-content xmlns:xlink="http://www.w3.org/1999/xlink" content-type="dwc:verbatimCoordinates" xlink:type="simple"><named-content content-type="geo-json" specific-use="{&#34;type&#34;:&#34;Point&#34;,&#34;coordinates&#34;:[106.313100,35.496730]}" id="NCID0E5GAI" xlink:type="simple">35.49673N, 106.31310E</named-content></named-content> / 1994 m, 2008.6.25N, Lou Qiaozhe collector, Institute of Zoology.</p><fig id="F5" position="float" orientation="portrait"><object-id xmlns:xlink="http://www.w3.org/1999/xlink" content-type="doi" xlink:type="simple">10.3897/zookeys.953.52282.figures30-41</object-id><object-id xmlns:xlink="http://www.w3.org/1999/xlink" content-type="arpha" xlink:type="simple">6602ED73-0828-5A0B-8F0B-3AD20F7F85D3</object-id><label>Figures 30–41.</label><caption><p>male genitalia of <tp:taxon-name><tp:taxon-name-part taxon-name-part-type="genus" reg="Pterostichus">Pterostichus</tp:taxon-name-part></tp:taxon-name> (<tp:taxon-name><tp:taxon-name-part taxon-name-part-type="subgenus" reg="Chinapterus">Chinapterus</tp:taxon-name-part></tp:taxon-name>) spp. <bold>30–33</bold><italic><tp:taxon-name><tp:taxon-name-part taxon-name-part-type="genus" reg="Pterostichus">P.</tp:taxon-name-part> <tp:taxon-name-part taxon-name-part-type="species" reg="przewalskyi">przewalskyi</tp:taxon-name-part></tp:taxon-name></italic>; 30–31 median lobe of aedeagus, dorsal and left lateral view, Lectotype (<named-content xmlns:xlink="http://www.w3.org/1999/xlink" content-type="dwc:institutional_code" xlink:type="simple">ZIN</named-content>) <bold>32, 33</bold> endophallus, right and left lateral view, LT: Jigzhi (<named-content xmlns:xlink="http://www.w3.org/1999/xlink" content-type="dwc:institutional_code" xlink:type="simple">IZAS</named-content>) <bold>34–37</bold><italic><tp:taxon-name><tp:taxon-name-part taxon-name-part-type="genus" reg="Pterostichus">P.</tp:taxon-name-part> <tp:taxon-name-part taxon-name-part-type="species" reg="lianhuaensis">lianhuaensis</tp:taxon-name-part></tp:taxon-name></italic> sp. nov. <bold>34, 35</bold> median lobe of aedeagus, dorsal and left lateral view, Holotype (<named-content xmlns:xlink="http://www.w3.org/1999/xlink" content-type="dwc:institutional_code" xlink:type="simple">IZAS</named-content>) <bold>36, 37</bold> endophallus, right and left lateral view, Paratype, LT: Lianhuashan (<named-content xmlns:xlink="http://www.w3.org/1999/xlink" content-type="dwc:institutional_code" xlink:type="simple">IZAS</named-content>) <bold>38–41</bold><italic><tp:taxon-name><tp:taxon-name-part taxon-name-part-type="genus" reg="Pterostichus">P.</tp:taxon-name-part> <tp:taxon-name-part taxon-name-part-type="species" reg="liupanensis">liupanensis</tp:taxon-name-part></tp:taxon-name></italic> sp. nov. <bold>38, 39</bold> median lobe of aedeagus, dorsal and left lateral view, Holotype (<named-content xmlns:xlink="http://www.w3.org/1999/xlink" content-type="dwc:institutional_code" xlink:type="simple">IZAS</named-content>) <bold>40, 41</bold> endophallus, right and left lateral view, Paratype, LT: Liupanshan, Xixia (<named-content xmlns:xlink="http://www.w3.org/1999/xlink" content-type="dwc:institutional_code" xlink:type="simple">IZAS</named-content>). Scale bars: 0.5 mm, abbreviations as stated in text.</p></caption><graphic xmlns:xlink="http://www.w3.org/1999/xlink" xlink:href="zookeys-953-061-g007.jpg" position="float" orientation="portrait" xlink:type="simple" id="oo_436352.jpg"><uri content-type="original_file" xlink:type="simple">https://binary.pensoft.net/fig/436352</uri></graphic></fig></tp:treatment-sec><tp:treatment-sec sec-type="diagnosis" id="SECID0EKKAI"><title>Diagnosis.</title><p>Femora black; pronotum near quadrate, lateral margins near straight before basal angles, which weakly pointed outward and with a small denticle; basal foveae convex between inner and outer grooves; elytral basal pore present, third interval usually with three setigerous pores; fifth tarsomere glabrous ventrally; right paramere strongly elongated and bent, apex rounded, not bent to dorsum.</p></tp:treatment-sec><tp:treatment-sec sec-type="description" id="SECID0EPKAI"><title>Description.</title><p><abbrev xmlns:xlink="http://www.w3.org/1999/xlink" xlink:title="body length" id="ABBRID0EVKAI" xlink:type="simple">BL</abbrev> 12.4–13.2 mm, BW 4.8–5.1 mm. Robust, black, femora black, elytra slightly shiny. Head large, frons smooth or very sparsely punctate; genae short, less than one-third length of eyes; eyes prominent. <bold><italic>Pronotum</italic></bold> near quadrate; widest slightly before middle, <abbrev xmlns:xlink="http://www.w3.org/1999/xlink" xlink:title="pronotum width" id="ABBRID0E3KAI" xlink:type="simple">PW</abbrev>/<abbrev xmlns:xlink="http://www.w3.org/1999/xlink" xlink:title="pronotum length" id="ABBRID0EALAI" xlink:type="simple">PL</abbrev> = 1.33–1.37; lateral margins largely rounded before middle, nearly straight before basal angles; one mid-lateral seta present at apical one-third; basal margin slightly wider than apical margin, <abbrev xmlns:xlink="http://www.w3.org/1999/xlink" xlink:title="pronotum basal width" id="ABBRID0EELAI" xlink:type="simple">PBW</abbrev>/<abbrev xmlns:xlink="http://www.w3.org/1999/xlink" xlink:title="pronotum apical width" id="ABBRID0EILAI" xlink:type="simple">PAW</abbrev> = 1.12–1.16; basal angles rectangular, weakly protruding outwards, with a small denticle; basal foveae narrow and deep, inner groove obviously present, apex reaching basal third of pronotum, outer groove obsolete; basal fovea convex between inner and outer grooves, not convex between outer groove and lateral margin, basal foveal area coarsely punctate; disc convex, smooth, finely transversely rugose at basal half; apical angle rounded, not protruding. <bold><italic>Elytra</italic></bold> oblong, <abbrev xmlns:xlink="http://www.w3.org/1999/xlink" xlink:title="Elytra length" id="ABBRID0EPLAI" xlink:type="simple">EL</abbrev>/<abbrev xmlns:xlink="http://www.w3.org/1999/xlink" xlink:title="elytral width" id="ABBRID0ETLAI" xlink:type="simple">EW</abbrev> = 1.46–1.52; basal ridge slightly oblique; shoulder rounded, basal ridge and lateral margin forming an obtuse angle, humeral tooth small and obtuse; apical plica indistinct; basal setigerous pores present; scutellar striae complete; intervals slightly convex, microsculpture finely isodiametric in males; third interval with three setigerous pores, the basal one at basal seventh, adjacent to third stria, the apical two at middle and apical fourth respectively, all adjacent to second stria; ninth interval with umbilical series regularly arranged, slightly sparser in middle; striae deep, indistinctly punctate. Fifth tarsomere glabrous ventrally; meso- and meta-tarsomeres I and II with outer groove. Terminal ventrite shallowly depressed and rugose in males. <bold><italic>Male genitalia.</italic></bold> Ventral margin of median lobe near straight at middle, obviously bent downwards near apex; apical orifice opened left-dorsally; apical lamella small, rounded triangular, length sub-equal to basal width, apex rounded (Figs <xref ref-type="fig" rid="F5">38</xref>, <xref ref-type="fig" rid="F5">39</xref>); apical lamella not twisted with its dorsal surface perpendicular to left surface (Fig. <xref ref-type="fig" rid="F7">46</xref>). Right paramere strongly elongate and curved, the acute angle between basal portion and apical portion near 90°; apex slightly thick, well rounded, not or weakly bent to dorsum (Figs <xref ref-type="fig" rid="F7">55–57</xref>). Endophallus bent to the ventral side of aedeagus, major portion of endophallus located at ventral side of median lobe apex; <abbrev xmlns:xlink="http://www.w3.org/1999/xlink" xlink:title="gonopore" id="ABBRID0EKMAI" xlink:type="simple">gp</abbrev> opened to basal-dorsum; <abbrev xmlns:xlink="http://www.w3.org/1999/xlink" xlink:title="gonopore piece" id="ABBRID0EOMAI" xlink:type="simple">gpp</abbrev> large and cap-like, on ventral side of <abbrev xmlns:xlink="http://www.w3.org/1999/xlink" xlink:title="gonopore" id="ABBRID0ESMAI" xlink:type="simple">gp</abbrev>; three groups of lobes recognized: <abbrev xmlns:xlink="http://www.w3.org/1999/xlink" xlink:title="right lobe" id="ABBRID0EWMAI" xlink:type="simple">rl</abbrev> on ventral-right surface of endophallus, large and rounded, with a papillary projection to the apex of endophallus; <abbrev xmlns:xlink="http://www.w3.org/1999/xlink" xlink:title="left basal lobe" id="ABBRID0E1MAI" xlink:type="simple">lbl</abbrev> on ventral-left surface of endophallus, divided into two clearly separated sub-lobes, the apical one very small, same size as <abbrev xmlns:xlink="http://www.w3.org/1999/xlink" xlink:title="left apical lobe" id="ABBRID0E5MAI" xlink:type="simple">lal</abbrev>, the basal one large, same size as <abbrev xmlns:xlink="http://www.w3.org/1999/xlink" xlink:title="right lobe" id="ABBRID0ECNAI" xlink:type="simple">rl</abbrev>; <abbrev xmlns:xlink="http://www.w3.org/1999/xlink" xlink:title="left apical lobe" id="ABBRID0EGNAI" xlink:type="simple">lal</abbrev> on left surface of endophallus, very small and rounded (Figs <xref ref-type="fig" rid="F5">40</xref>, <xref ref-type="fig" rid="F5">41</xref>).</p><fig id="F7" position="float" orientation="portrait"><object-id xmlns:xlink="http://www.w3.org/1999/xlink" content-type="doi" xlink:type="simple">10.3897/zookeys.953.52282.figures42-57</object-id><object-id xmlns:xlink="http://www.w3.org/1999/xlink" content-type="arpha" xlink:type="simple">E99FA8FF-D8A1-5AD8-9F9B-4D6BF16772A9</object-id><label>Figures 42–57.</label><caption><p>male genitalia of <tp:taxon-name><tp:taxon-name-part taxon-name-part-type="genus" reg="Pterostichus">Pterostichus</tp:taxon-name-part></tp:taxon-name> (<tp:taxon-name><tp:taxon-name-part taxon-name-part-type="subgenus" reg="Chinapterus">Chinapterus</tp:taxon-name-part></tp:taxon-name>) spp. <bold>42–46</bold> Apex of median lobe, dorsal left view <bold>42</bold><italic><tp:taxon-name><tp:taxon-name-part taxon-name-part-type="genus" reg="Pterostichus">P.</tp:taxon-name-part> <tp:taxon-name-part taxon-name-part-type="species" reg="przewalskyi">przewalskyi</tp:taxon-name-part></tp:taxon-name></italic>, LT: Serxü (<named-content xmlns:xlink="http://www.w3.org/1999/xlink" content-type="dwc:institutional_code" xlink:type="simple">IZAS</named-content>) <bold>43</bold><italic><tp:taxon-name><tp:taxon-name-part taxon-name-part-type="genus" reg="Pterostichus">P.</tp:taxon-name-part> <tp:taxon-name-part taxon-name-part-type="species" reg="przewalskyi">przewalskyi</tp:taxon-name-part></tp:taxon-name></italic>, LT: Jigzhi (<named-content xmlns:xlink="http://www.w3.org/1999/xlink" content-type="dwc:institutional_code" xlink:type="simple">IZAS</named-content>) <bold>44</bold><italic><tp:taxon-name><tp:taxon-name-part taxon-name-part-type="genus" reg="Pterostichus">P.</tp:taxon-name-part> <tp:taxon-name-part taxon-name-part-type="species" reg="przewalskyi">przewalskyi</tp:taxon-name-part></tp:taxon-name></italic>, LT: Hongxing (<named-content xmlns:xlink="http://www.w3.org/1999/xlink" content-type="dwc:institutional_code" xlink:type="simple">IZAS</named-content>) <bold>45</bold><italic><tp:taxon-name><tp:taxon-name-part taxon-name-part-type="genus" reg="Pterostichus">P.</tp:taxon-name-part> <tp:taxon-name-part taxon-name-part-type="species" reg="lianhuaensis">lianhuaensis</tp:taxon-name-part></tp:taxon-name></italic> sp. nov. Holotype (<named-content xmlns:xlink="http://www.w3.org/1999/xlink" content-type="dwc:institutional_code" xlink:type="simple">IZAS</named-content>) <bold>46</bold><italic><tp:taxon-name><tp:taxon-name-part taxon-name-part-type="genus" reg="Pterostichus">P.</tp:taxon-name-part> <tp:taxon-name-part taxon-name-part-type="species" reg="liupanensis">liupanensis</tp:taxon-name-part></tp:taxon-name></italic> sp. nov. Holotype (<named-content xmlns:xlink="http://www.w3.org/1999/xlink" content-type="dwc:institutional_code" xlink:type="simple">IZAS</named-content>) <bold>47–57</bold> right paramere, inner face <bold>47–51</bold><italic><tp:taxon-name><tp:taxon-name-part taxon-name-part-type="genus" reg="Pterostichus">P.</tp:taxon-name-part> <tp:taxon-name-part taxon-name-part-type="species" reg="przewalskyi">przewalskyi</tp:taxon-name-part></tp:taxon-name></italic><bold>52–54</bold><italic><tp:taxon-name><tp:taxon-name-part taxon-name-part-type="genus" reg="Pterostichus">P.</tp:taxon-name-part> <tp:taxon-name-part taxon-name-part-type="species" reg="lianhuaensis">lianhuaensis</tp:taxon-name-part></tp:taxon-name></italic> sp. nov. <bold>55–57</bold><italic><tp:taxon-name><tp:taxon-name-part taxon-name-part-type="genus" reg="Pterostichus">P.</tp:taxon-name-part> <tp:taxon-name-part taxon-name-part-type="species" reg="liupanensis">liupanensis</tp:taxon-name-part></tp:taxon-name></italic> sp. nov. <bold>47</bold> Lectotype (<named-content xmlns:xlink="http://www.w3.org/1999/xlink" content-type="dwc:institutional_code" xlink:type="simple">ZIN</named-content>) <bold>48</bold> LT: Jigzhi (<named-content xmlns:xlink="http://www.w3.org/1999/xlink" content-type="dwc:institutional_code" xlink:type="simple">IZAS</named-content>) <bold>49</bold> LT: Jigzhi (<named-content xmlns:xlink="http://www.w3.org/1999/xlink" content-type="dwc:institutional_code" xlink:type="simple">IZAS</named-content>) <bold>50</bold> LT: Hongxing (<named-content xmlns:xlink="http://www.w3.org/1999/xlink" content-type="dwc:institutional_code" xlink:type="simple">IZAS</named-content>) <bold>51</bold> LT: Serxü (<named-content xmlns:xlink="http://www.w3.org/1999/xlink" content-type="dwc:institutional_code" xlink:type="simple">IZAS</named-content>) <bold>52</bold> Holotype (<named-content xmlns:xlink="http://www.w3.org/1999/xlink" content-type="dwc:institutional_code" xlink:type="simple">IZAS</named-content>) <bold>53</bold> Paratype, LT: Lianhuashan (<named-content xmlns:xlink="http://www.w3.org/1999/xlink" content-type="dwc:institutional_code" xlink:type="simple">IZAS</named-content>) <bold>54</bold> Paratype, LT: Lianhuashan, Shahetan (<named-content xmlns:xlink="http://www.w3.org/1999/xlink" content-type="dwc:institutional_code" xlink:type="simple">IZAS</named-content>) <bold>55</bold> Holotype (<named-content xmlns:xlink="http://www.w3.org/1999/xlink" content-type="dwc:institutional_code" xlink:type="simple">IZAS</named-content>) <bold>56</bold> Paratype, LT: Liupanshan, Longtan (<named-content xmlns:xlink="http://www.w3.org/1999/xlink" content-type="dwc:institutional_code" xlink:type="simple">IZAS</named-content>) <bold>57</bold> Paratype, LT: Liupanshan, Xixia (<named-content xmlns:xlink="http://www.w3.org/1999/xlink" content-type="dwc:institutional_code" xlink:type="simple">IZAS</named-content>). Scale bars: 0.5 mm (<bold>42–45</bold>, <bold>47–57</bold>); 0.2 mm (<bold>46</bold>).</p></caption><graphic xmlns:xlink="http://www.w3.org/1999/xlink" xlink:href="zookeys-953-061-g008.jpg" position="float" orientation="portrait" xlink:type="simple" id="oo_436353.jpg"><uri content-type="original_file" xlink:type="simple">https://binary.pensoft.net/fig/436353</uri></graphic></fig></tp:treatment-sec><tp:treatment-sec sec-type="distribution" id="SECID0ECVAI"><title>Distribution.</title><p>Only known from the Liupan Shan mountain range, Jingyuan County, Ningxia Huizu Autonomous Region (Map <xref ref-type="fig" rid="F9">3</xref>).</p></tp:treatment-sec><tp:treatment-sec sec-type="etymology" id="SECID0EMVAI"><title>Etymology.</title><p>The name of the new species refers to its type locality, Liupan Shan mountain.</p><fig id="F10" position="float" orientation="portrait"><object-id xmlns:xlink="http://www.w3.org/1999/xlink" content-type="doi" xlink:type="simple">10.3897/zookeys.953.52282.map4</object-id><object-id xmlns:xlink="http://www.w3.org/1999/xlink" content-type="arpha" xlink:type="simple">A0ABFF7F-1AA8-57F9-9F50-1524FD47321F</object-id><label>Map 4.</label><caption><p>Distributions for <tp:taxon-name><tp:taxon-name-part taxon-name-part-type="genus" reg="Pterostichus">Pterostichus</tp:taxon-name-part></tp:taxon-name> (<tp:taxon-name><tp:taxon-name-part taxon-name-part-type="subgenus" reg="Chinapterus">Chinapterus</tp:taxon-name-part></tp:taxon-name>) spp. <italic><tp:taxon-name><tp:taxon-name-part taxon-name-part-type="genus" reg="Pterostichus">P.</tp:taxon-name-part> <tp:taxon-name-part taxon-name-part-type="species" reg="singularis">singularis</tp:taxon-name-part></tp:taxon-name></italic> (green), <italic><tp:taxon-name><tp:taxon-name-part taxon-name-part-type="genus" reg="Pterostichus">P.</tp:taxon-name-part> <tp:taxon-name-part taxon-name-part-type="species" reg="przewalskyi">przewalskyi</tp:taxon-name-part></tp:taxon-name></italic> (violet), <italic><tp:taxon-name><tp:taxon-name-part taxon-name-part-type="genus" reg="Pterostichus">P.</tp:taxon-name-part> <tp:taxon-name-part taxon-name-part-type="species" reg="lianhuaensis">lianhuaensis</tp:taxon-name-part></tp:taxon-name></italic> sp. nov. (red), <italic><tp:taxon-name><tp:taxon-name-part taxon-name-part-type="genus" reg="Pterostichus">P.</tp:taxon-name-part> <tp:taxon-name-part taxon-name-part-type="species" reg="liupanensis">liupanensis</tp:taxon-name-part></tp:taxon-name></italic> sp. nov. (blue); black boxes mark area shown in maps 1–3.</p></caption><graphic xmlns:xlink="http://www.w3.org/1999/xlink" xlink:href="zookeys-953-061-g009.jpg" position="float" orientation="portrait" xlink:type="simple" id="oo_436354.jpg"><uri content-type="original_file" xlink:type="simple">https://binary.pensoft.net/fig/436354</uri></graphic></fig></tp:treatment-sec><tp:treatment-sec sec-type="remarks" id="SECID0EVXAI"><title>Remarks.</title><p>The new species is similar to <italic><tp:taxon-name><tp:taxon-name-part taxon-name-part-type="genus" reg="Pterostichus">P.</tp:taxon-name-part> <tp:taxon-name-part taxon-name-part-type="species" reg="lianhuaensis">lianhuaensis</tp:taxon-name-part></tp:taxon-name></italic> sp. nov. in having a large body size, black femora, narrow pronotum basal fovea, elytra third interval usually with three pores, but differs from the latter by having: (1) pronotum lateral margins nearly straight before basal angles; and (2) fifth tarsomere glabrous ventrally. In <italic><tp:taxon-name><tp:taxon-name-part taxon-name-part-type="genus" reg="Pterostichus">P.</tp:taxon-name-part> <tp:taxon-name-part taxon-name-part-type="species" reg="lianhuaensis">lianhuaensis</tp:taxon-name-part></tp:taxon-name></italic> sp. nov., pronotum lateral margins strongly sinuate before basal angles; fifth tarsomere with one or two pairs of setae ventrally. The male genitalia of the new species is very similar to that of <italic><tp:taxon-name><tp:taxon-name-part taxon-name-part-type="genus" reg="Pterostichus">P.</tp:taxon-name-part> <tp:taxon-name-part taxon-name-part-type="species" reg="przewalskyi">przewalskyi</tp:taxon-name-part></tp:taxon-name></italic>, with small differences in: (1) ventral margin of aedeagus more distinctly bent downwards near apex in lateral view in <italic><tp:taxon-name><tp:taxon-name-part taxon-name-part-type="genus" reg="Pterostichus">P.</tp:taxon-name-part> <tp:taxon-name-part taxon-name-part-type="species" reg="liupanensis">liupanensis</tp:taxon-name-part></tp:taxon-name></italic> sp. nov. (Fig. <xref ref-type="fig" rid="F5">39</xref>), evenly and gradually bent downwards in lateral view in <italic><tp:taxon-name><tp:taxon-name-part taxon-name-part-type="genus" reg="Pterostichus">P.</tp:taxon-name-part> <tp:taxon-name-part taxon-name-part-type="species" reg="przewalskyi">przewalskyi</tp:taxon-name-part></tp:taxon-name></italic> (Fig. <xref ref-type="fig" rid="F5">31</xref>); (2) apical lamella with dorsal surface perpendicular to left surface in <italic><tp:taxon-name><tp:taxon-name-part taxon-name-part-type="genus" reg="Pterostichus">P.</tp:taxon-name-part> <tp:taxon-name-part taxon-name-part-type="species" reg="liupanensis">liupanensis</tp:taxon-name-part></tp:taxon-name></italic> sp. nov., slightly twisted, forming a continuously curved dorsal-left surface in <italic><tp:taxon-name><tp:taxon-name-part taxon-name-part-type="genus" reg="Pterostichus">P.</tp:taxon-name-part> <tp:taxon-name-part taxon-name-part-type="species" reg="przewalskyi">przewalskyi</tp:taxon-name-part></tp:taxon-name></italic>; (3) right paramere more bent forming an acute angle near 90°, versus 100–105° in <italic><tp:taxon-name><tp:taxon-name-part taxon-name-part-type="genus" reg="Pterostichus">P.</tp:taxon-name-part> <tp:taxon-name-part taxon-name-part-type="species" reg="przewalskyi">przewalskyi</tp:taxon-name-part></tp:taxon-name></italic>; (4) endophallus with <abbrev xmlns:xlink="http://www.w3.org/1999/xlink" xlink:title="right lobe" id="ABBRID0E21AI" xlink:type="simple">rl</abbrev> projected to the apex of endophallus and <abbrev xmlns:xlink="http://www.w3.org/1999/xlink" xlink:title="left apical lobe" id="ABBRID0E61AI" xlink:type="simple">lal</abbrev> present, in <italic><tp:taxon-name><tp:taxon-name-part taxon-name-part-type="genus" reg="Pterostichus">P.</tp:taxon-name-part> <tp:taxon-name-part taxon-name-part-type="species" reg="przewalskyi">przewalskyi</tp:taxon-name-part></tp:taxon-name></italic><abbrev xmlns:xlink="http://www.w3.org/1999/xlink" xlink:title="right lobe" id="ABBRID0EO2AI" xlink:type="simple">rl</abbrev> not or slightly projected to the base of endophallus and <abbrev xmlns:xlink="http://www.w3.org/1999/xlink" xlink:title="left apical lobe" id="ABBRID0ES2AI" xlink:type="simple">lal</abbrev> absent.</p><fig id="F8" position="float" orientation="portrait"><object-id xmlns:xlink="http://www.w3.org/1999/xlink" content-type="doi" xlink:type="simple">10.3897/zookeys.953.52282.figures58-65</object-id><object-id xmlns:xlink="http://www.w3.org/1999/xlink" content-type="arpha" xlink:type="simple">DAA2244F-E7DE-513C-8578-14983A9EDE52</object-id><label>Figures 58–65.</label><caption><p>female genitalia of <tp:taxon-name><tp:taxon-name-part taxon-name-part-type="genus" reg="Pterostichus">Pterostichus</tp:taxon-name-part></tp:taxon-name> (<tp:taxon-name><tp:taxon-name-part taxon-name-part-type="subgenus" reg="Chinapterus">Chinapterus</tp:taxon-name-part></tp:taxon-name>) spp. <bold>58, 59</bold> Female reproductive system <bold>58</bold><italic><tp:taxon-name><tp:taxon-name-part taxon-name-part-type="genus" reg="Pterostichus">P.</tp:taxon-name-part> <tp:taxon-name-part taxon-name-part-type="species" reg="singularis">singularis</tp:taxon-name-part></tp:taxon-name></italic>, LT: Pass Xining-Guide (<named-content xmlns:xlink="http://www.w3.org/1999/xlink" content-type="dwc:institutional_code" xlink:type="simple">IZAS</named-content>) <bold>59</bold><italic><tp:taxon-name><tp:taxon-name-part taxon-name-part-type="genus" reg="Pterostichus">P.</tp:taxon-name-part> <tp:taxon-name-part taxon-name-part-type="species" reg="przewalskyi">przewalskyi</tp:taxon-name-part></tp:taxon-name></italic>, LT: Zhenqin (<named-content xmlns:xlink="http://www.w3.org/1999/xlink" content-type="dwc:institutional_code" xlink:type="simple">IZAS</named-content>). Scale bar: 0.5 mm. <bold>60–65</bold> Female ovipositor <bold>60, 61</bold><italic><tp:taxon-name><tp:taxon-name-part taxon-name-part-type="genus" reg="Pterostichus">P.</tp:taxon-name-part> <tp:taxon-name-part taxon-name-part-type="species" reg="przewalskyi">przewalskyi</tp:taxon-name-part></tp:taxon-name></italic>, LT: Zhenqin (<named-content xmlns:xlink="http://www.w3.org/1999/xlink" content-type="dwc:institutional_code" xlink:type="simple">IZAS</named-content>) <bold>62, 63</bold><italic><tp:taxon-name><tp:taxon-name-part taxon-name-part-type="genus" reg="Pterostichus">P.</tp:taxon-name-part> <tp:taxon-name-part taxon-name-part-type="species" reg="lianhuaensis">lianhuaensis</tp:taxon-name-part></tp:taxon-name></italic> sp. nov., Paratype LT: Lianhuashan (<named-content xmlns:xlink="http://www.w3.org/1999/xlink" content-type="dwc:institutional_code" xlink:type="simple">IZAS</named-content>) <bold>64–65</bold><italic><tp:taxon-name><tp:taxon-name-part taxon-name-part-type="genus" reg="Pterostichus">P.</tp:taxon-name-part> <tp:taxon-name-part taxon-name-part-type="species" reg="singularis">singularis</tp:taxon-name-part></tp:taxon-name></italic>, LT: Pass Xining-Guide (<named-content xmlns:xlink="http://www.w3.org/1999/xlink" content-type="dwc:institutional_code" xlink:type="simple">IZAS</named-content>) <bold>60, 62, 64</bold> Gonocoxite II, inner view, <bold>61, 63, 65</bold> Gonocoxite I, II, ventral view. Scale basr: 0.2 mm.</p></caption><graphic xmlns:xlink="http://www.w3.org/1999/xlink" xlink:href="zookeys-953-061-g010.jpg" position="float" orientation="portrait" xlink:type="simple" id="oo_436355.jpg"><uri content-type="original_file" xlink:type="simple">https://binary.pensoft.net/fig/436355</uri></graphic></fig></tp:treatment-sec><tp:treatment-sec><!--Section generated to contain objects referenced in tp:taxon-treatment.--><fig id="F4" position="float" orientation="portrait"><object-id xmlns:xlink="http://www.w3.org/1999/xlink" content-type="doi" xlink:type="simple">10.3897/zookeys.953.52282.figures24-29</object-id><object-id xmlns:xlink="http://www.w3.org/1999/xlink" content-type="arpha" xlink:type="simple">1511F298-B015-5A0F-86FB-D2E68C7475A7</object-id><label>Figures 24–29.</label><caption><p>Habitus of <tp:taxon-name><tp:taxon-name-part taxon-name-part-type="genus" reg="Pterostichus">Pterostichus</tp:taxon-name-part></tp:taxon-name> (<tp:taxon-name><tp:taxon-name-part taxon-name-part-type="subgenus" reg="Chinapterus">Chinapterus</tp:taxon-name-part></tp:taxon-name>) spp. <bold>24</bold> Lectotype of <italic><tp:taxon-name><tp:taxon-name-part taxon-name-part-type="genus" reg="Pterostichus">P.</tp:taxon-name-part> <tp:taxon-name-part taxon-name-part-type="species" reg="przewalskyi">przewalskyi</tp:taxon-name-part></tp:taxon-name></italic>, male (<named-content xmlns:xlink="http://www.w3.org/1999/xlink" content-type="dwc:institutional_code" xlink:type="simple">ZIN</named-content>) <bold>25</bold><italic><tp:taxon-name><tp:taxon-name-part taxon-name-part-type="genus" reg="Pterostichus">P.</tp:taxon-name-part> <tp:taxon-name-part taxon-name-part-type="species" reg="przewalskyi">przewalskyi</tp:taxon-name-part></tp:taxon-name></italic>, male, LT: Hongxing (<named-content xmlns:xlink="http://www.w3.org/1999/xlink" content-type="dwc:institutional_code" xlink:type="simple">IZAS</named-content>) <bold>26</bold> Holotype of <italic><tp:taxon-name><tp:taxon-name-part taxon-name-part-type="genus" reg="Pterostichus">P.</tp:taxon-name-part> <tp:taxon-name-part taxon-name-part-type="species" reg="lianhuaensis">lianhuaensis</tp:taxon-name-part></tp:taxon-name></italic> sp. nov. (<named-content xmlns:xlink="http://www.w3.org/1999/xlink" content-type="dwc:institutional_code" xlink:type="simple">IZAS</named-content>) <bold>27</bold> Paratype of <italic><tp:taxon-name><tp:taxon-name-part taxon-name-part-type="genus" reg="Pterostichus">P.</tp:taxon-name-part> <tp:taxon-name-part taxon-name-part-type="species" reg="lianhuaensis">lianhuaensis</tp:taxon-name-part></tp:taxon-name></italic> sp. nov., male (<named-content xmlns:xlink="http://www.w3.org/1999/xlink" content-type="dwc:institutional_code" xlink:type="simple">IZAS</named-content>) <bold>28</bold> Holotype of <italic><tp:taxon-name><tp:taxon-name-part taxon-name-part-type="genus" reg="Pterostichus">P.</tp:taxon-name-part> <tp:taxon-name-part taxon-name-part-type="species" reg="liupanensis">liupanensis</tp:taxon-name-part></tp:taxon-name></italic> sp. nov. (<named-content xmlns:xlink="http://www.w3.org/1999/xlink" content-type="dwc:institutional_code" xlink:type="simple">IZAS</named-content>) <bold>29</bold> Paratype of <italic><tp:taxon-name><tp:taxon-name-part taxon-name-part-type="genus" reg="Pterostichus">P.</tp:taxon-name-part> <tp:taxon-name-part taxon-name-part-type="species" reg="liupanensis">liupanensis</tp:taxon-name-part></tp:taxon-name></italic> sp. nov., male (<named-content xmlns:xlink="http://www.w3.org/1999/xlink" content-type="dwc:institutional_code" xlink:type="simple">IZAS</named-content>).</p></caption><graphic xmlns:xlink="http://www.w3.org/1999/xlink" xlink:href="zookeys-953-061-g005.jpg" position="float" orientation="portrait" xlink:type="simple" id="oo_436350.jpg"><uri content-type="original_file" xlink:type="simple">https://binary.pensoft.net/fig/436350</uri></graphic></fig><fig id="F9" position="float" orientation="portrait"><object-id xmlns:xlink="http://www.w3.org/1999/xlink" content-type="doi" xlink:type="simple">10.3897/zookeys.953.52282.map3</object-id><object-id xmlns:xlink="http://www.w3.org/1999/xlink" content-type="arpha" xlink:type="simple">9FB15A4B-E529-5A9E-A93D-E1A055EE8716</object-id><label>Map 3.</label><caption><p>Distributions for <italic><tp:taxon-name><tp:taxon-name-part taxon-name-part-type="genus" reg="Pterostichus">P.</tp:taxon-name-part> <tp:taxon-name-part taxon-name-part-type="species" reg="lianhuaensis">lianhuaensis</tp:taxon-name-part></tp:taxon-name></italic> sp. nov. (red) and <italic><tp:taxon-name><tp:taxon-name-part taxon-name-part-type="genus" reg="Pterostichus">P.</tp:taxon-name-part> <tp:taxon-name-part taxon-name-part-type="species" reg="liupanensis">liupanensis</tp:taxon-name-part></tp:taxon-name></italic> sp. nov. (blue).</p></caption><graphic xmlns:xlink="http://www.w3.org/1999/xlink" xlink:href="zookeys-953-061-g006.jpg" position="float" orientation="portrait" xlink:type="simple" id="oo_436351.jpg"><uri content-type="original_file" xlink:type="simple">https://binary.pensoft.net/fig/436351</uri></graphic></fig></tp:treatment-sec></tp:taxon-treatment>
